# Supplementary material for: StanDep: Capturing transcriptomic variability improves context-specific metabolic models
Source: PLoS Comput Biol. 2020 May 12;16(5):e1007764. doi: 10.1371/journal.pcbi.1007764 (PMC7244210; doi:10.1371/journal.pcbi.1007764)
Supplement: S1 Table — (XLSX) [file pcbi.1007764.s002.xlsx]

## Sheet: StanDep-mCADRE
'Source'	'adiposetissue'	'adrenalgland'	'appendix'	'bonemarrow'	'brain'	'colon'	'duodenum'	'endometrium'	'esophagus'	'fallopiantube'	'gallbladder'	'heartmuscle'	'kidney'	'liver'	'lung'	'lymphnode'	'ovary'	'pancreas'	'placenta'	'prostate'	'rectum'	'salivarygland'	'skeletalmuscle'	'skin'	'smallintestine'	'smoothmuscle'	'spleen'	'stomach'	'testis'	'thyroidgland'	'tonsil'	'urinarybladder'
'Final_Score'	'114/210'	'112/210'	'115/210'	'94/210'	'106/210'	'127/210'	'126/210'	'106/210'	'116/210'	'112/210'	'117/210'	'106/210'	'115/210'	'113/210'	'108/210'	'107/210'	'113/210'	'100/210'	'112/210'	'111/210'	'120/210'	'136/210'	'88/210'	'93/210'	'126/210'	'112/210'	'106/210'	'121/210'	'142/210'	'118/210'	'113/210'	'115/210'
'Not Present in the model'	'0'	'0'	'0'	'0'	'0'	'0'	'0'	'0'	'0'	'0'	'0'	'0'	'0'	'0'	'0'	'0'	'0'	'0'	'0'	'0'	'0'	'0'	'0'	'0'	'0'	'0'	'0'	'0'	'0'	'0'	'0'	'0'
'ENERGY METABOLISM'	'7/9'	'7/9'	'7/9'	'6/9'	'8/9'	'7/9'	'7/9'	'7/9'	'7/9'	'7/9'	'8/9'	'7/9'	'7/9'	'8/9'	'7/9'	'7/9'	'7/9'	'7/9'	'8/9'	'7/9'	'7/9'	'8/9'	'7/9'	'8/9'	'7/9'	'8/9'	'7/9'	'7/9'	'8/9'	'7/9'	'7/9'	'7/9'
'NUCLEOTIDE METABOLISM'	'10/17'	'14/17'	'15/17'	'14/17'	'6/17'	'16/17'	'16/17'	'11/17'	'16/17'	'15/17'	'13/17'	'11/17'	'6/17'	'6/17'	'12/17'	'15/17'	'12/17'	'5/17'	'13/17'	'6/17'	'14/17'	'15/17'	'4/17'	'2/17'	'16/17'	'14/17'	'15/17'	'14/17'	'14/17'	'14/17'	'15/17'	'14/17'
'CARBOHYDRATES METABOLISM'	'28/37'	'23/37'	'27/37'	'18/37'	'24/37'	'29/37'	'27/37'	'25/37'	'25/37'	'24/37'	'29/37'	'22/37'	'27/37'	'22/37'	'22/37'	'23/37'	'24/37'	'25/37'	'27/37'	'26/37'	'25/37'	'32/37'	'17/37'	'20/37'	'29/37'	'24/37'	'22/37'	'25/37'	'31/37'	'27/37'	'22/37'	'25/37'
'AMINO ACIDS'	'43/86'	'43/86'	'43/86'	'33/86'	'46/86'	'47/86'	'49/86'	'41/86'	'43/86'	'42/86'	'45/86'	'42/86'	'49/86'	'51/86'	'42/86'	'38/86'	'47/86'	'43/86'	'40/86'	'47/86'	'46/86'	'51/86'	'37/86'	'37/86'	'47/86'	'39/86'	'39/86'	'48/86'	'55/86'	'45/86'	'43/86'	'43/86'
'LIPIDS'	'7/40'	'7/40'	'5/40'	'6/40'	'4/40'	'9/40'	'9/40'	'5/40'	'7/40'	'7/40'	'5/40'	'6/40'	'7/40'	'9/40'	'7/40'	'6/40'	'5/40'	'6/40'	'6/40'	'6/40'	'9/40'	'11/40'	'7/40'	'8/40'	'9/40'	'9/40'	'6/40'	'9/40'	'15/40'	'6/40'	'7/40'	'8/40'
'VITAMIN & COFACTOR METABOLISM'	'8/9'	'7/9'	'7/9'	'8/9'	'7/9'	'8/9'	'7/9'	'6/9'	'7/9'	'6/9'	'6/9'	'7/9'	'8/9'	'7/9'	'7/9'	'7/9'	'7/9'	'5/9'	'7/9'	'8/9'	'8/9'	'8/9'	'6/9'	'7/9'	'7/9'	'7/9'	'6/9'	'7/9'	'8/9'	'8/9'	'8/9'	'7/9'
'GLYCAN METABOLISM'	'11/12'	'11/12'	'11/12'	'9/12'	'11/12'	'11/12'	'11/12'	'11/12'	'11/12'	'11/12'	'11/12'	'11/12'	'11/12'	'10/12'	'11/12'	'11/12'	'11/12'	'9/12'	'11/12'	'11/12'	'11/12'	'11/12'	'10/12'	'11/12'	'11/12'	'11/12'	'11/12'	'11/12'	'11/12'	'11/12'	'11/12'	'11/12'
'Oxidative phosphorylation via NADH-coenzyme Q oxidoreductase (COMPLEX I)'	'FAIL (should NOT fail)'	'FAIL (should NOT fail)'	'FAIL (should NOT fail)'	'FAIL (should NOT fail)'	'true'	'FAIL (should NOT fail)'	'FAIL (should NOT fail)'	'FAIL (should NOT fail)'	'FAIL (should NOT fail)'	'FAIL (should NOT fail)'	'true'	'FAIL (should NOT fail)'	'FAIL (should NOT fail)'	'true'	'FAIL (should NOT fail)'	'FAIL (should NOT fail)'	'FAIL (should NOT fail)'	'FAIL (should NOT fail)'	'true'	'FAIL (should NOT fail)'	'FAIL (should NOT fail)'	'true'	'FAIL (should NOT fail)'	'true'	'FAIL (should NOT fail)'	'true'	'FAIL (should NOT fail)'	'FAIL (should NOT fail)'	'true'	'FAIL (should NOT fail)'	'FAIL (should NOT fail)'	'FAIL (should NOT fail)'
'Oxidative phosphorylation via succinate-coenzyme Q oxidoreductase (COMPLEX II)'	'true'	'true'	'true'	'true'	'true'	'true'	'true'	'true'	'true'	'true'	'true'	'true'	'true'	'true'	'true'	'true'	'true'	'true'	'true'	'true'	'true'	'true'	'true'	'true'	'true'	'true'	'true'	'true'	'true'	'true'	'true'	'true'
'Krebs cycle - oxidative decarboxylation of pyruvate'	'true'	'true'	'true'	'true'	'true'	'true'	'true'	'true'	'true'	'true'	'true'	'true'	'true'	'true'	'true'	'true'	'true'	'true'	'true'	'true'	'true'	'true'	'true'	'true'	'true'	'true'	'true'	'true'	'true'	'true'	'true'	'true'
'Krebs cycle - NADH generation'	'true'	'true'	'true'	'FAIL (should NOT fail)'	'true'	'true'	'true'	'true'	'true'	'true'	'true'	'true'	'true'	'true'	'true'	'true'	'true'	'true'	'true'	'true'	'true'	'true'	'true'	'true'	'true'	'true'	'true'	'true'	'true'	'true'	'true'	'true'
'ATP regeneration from glucose (normoxic conditions) - glycolysis + krebs cycle'	'FAIL (should NOT fail)'	'FAIL (should NOT fail)'	'FAIL (should NOT fail)'	'FAIL (should NOT fail)'	'FAIL (should NOT fail)'	'FAIL (should NOT fail)'	'FAIL (should NOT fail)'	'FAIL (should NOT fail)'	'FAIL (should NOT fail)'	'FAIL (should NOT fail)'	'FAIL (should NOT fail)'	'FAIL (should NOT fail)'	'FAIL (should NOT fail)'	'FAIL (should NOT fail)'	'FAIL (should NOT fail)'	'FAIL (should NOT fail)'	'FAIL (should NOT fail)'	'FAIL (should NOT fail)'	'FAIL (should NOT fail)'	'FAIL (should NOT fail)'	'FAIL (should NOT fail)'	'FAIL (should NOT fail)'	'FAIL (should NOT fail)'	'FAIL (should NOT fail)'	'FAIL (should NOT fail)'	'FAIL (should NOT fail)'	'FAIL (should NOT fail)'	'FAIL (should NOT fail)'	'FAIL (should NOT fail)'	'FAIL (should NOT fail)'	'FAIL (should NOT fail)'	'FAIL (should NOT fail)'
'ATP generation from glucose (hypoxic conditions) - glycolysis'	'true'	'true'	'true'	'true'	'true'	'true'	'true'	'true'	'true'	'true'	'true'	'true'	'true'	'true'	'true'	'true'	'true'	'true'	'true'	'true'	'true'	'true'	'true'	'true'	'true'	'true'	'true'	'true'	'true'	'true'	'true'	'true'
'ATP generation from ions'	'FAIL (should fail)'	'FAIL (should fail)'	'FAIL (should fail)'	'FAIL (should fail)'	'FAIL (should fail)'	'FAIL (should fail)'	'FAIL (should fail)'	'FAIL (should fail)'	'FAIL (should fail)'	'FAIL (should fail)'	'FAIL (should fail)'	'FAIL (should fail)'	'FAIL (should fail)'	'FAIL (should fail)'	'FAIL (should fail)'	'FAIL (should fail)'	'FAIL (should fail)'	'FAIL (should fail)'	'FAIL (should fail)'	'FAIL (should fail)'	'FAIL (should fail)'	'FAIL (should fail)'	'FAIL (should fail)'	'FAIL (should fail)'	'FAIL (should fail)'	'FAIL (should fail)'	'FAIL (should fail)'	'FAIL (should fail)'	'FAIL (should fail)'	'FAIL (should fail)'	'FAIL (should fail)'	'FAIL (should fail)'
'Reactive oxygen species detoxification (H2O2 to H2O)'	'true'	'true'	'true'	'true'	'true'	'true'	'true'	'true'	'true'	'true'	'true'	'true'	'true'	'true'	'true'	'true'	'true'	'true'	'true'	'true'	'true'	'true'	'true'	'true'	'true'	'true'	'true'	'true'	'true'	'true'	'true'	'true'
'Presence of the thioredoxin system through the thioredoxin reductase activity'	'true'	'true'	'true'	'true'	'true'	'true'	'true'	'true'	'true'	'true'	'true'	'true'	'true'	'true'	'true'	'true'	'true'	'true'	'true'	'true'	'true'	'true'	'true'	'true'	'true'	'true'	'true'	'true'	'true'	'true'	'true'	'true'
'Inosine monophosphate synthesis (IMP)'	'true'	'true'	'true'	'true'	'FAIL (should NOT fail)'	'true'	'true'	'true'	'true'	'true'	'true'	'true'	'FAIL (should NOT fail)'	'FAIL (should NOT fail)'	'true'	'true'	'true'	'true'	'true'	'FAIL (should NOT fail)'	'true'	'true'	'FAIL (should NOT fail)'	'FAIL (should NOT fail)'	'true'	'true'	'true'	'true'	'true'	'true'	'true'	'true'
'Cytidine triphosphate synthesis (CTP)'	'true'	'true'	'true'	'true'	'FAIL (should NOT fail)'	'true'	'true'	'true'	'true'	'true'	'true'	'FAIL (should NOT fail)'	'FAIL (should NOT fail)'	'FAIL (should NOT fail)'	'true'	'true'	'true'	'FAIL (should NOT fail)'	'true'	'FAIL (should NOT fail)'	'true'	'true'	'FAIL (should NOT fail)'	'FAIL (should NOT fail)'	'true'	'true'	'true'	'true'	'true'	'true'	'true'	'true'
'Guanosine triphosphate synthesis (GTP)'	'true'	'true'	'true'	'true'	'FAIL (should NOT fail)'	'true'	'true'	'true'	'true'	'true'	'true'	'true'	'FAIL (should NOT fail)'	'FAIL (should NOT fail)'	'true'	'true'	'true'	'FAIL (should NOT fail)'	'true'	'FAIL (should NOT fail)'	'FAIL (should NOT fail)'	'true'	'FAIL (should NOT fail)'	'FAIL (should NOT fail)'	'true'	'true'	'true'	'true'	'true'	'true'	'true'	'true'
'Uridine triphosphate synthesis (UTP)'	'true'	'true'	'true'	'true'	'FAIL (should NOT fail)'	'true'	'true'	'true'	'true'	'true'	'true'	'true'	'FAIL (should NOT fail)'	'FAIL (should NOT fail)'	'true'	'true'	'true'	'FAIL (should NOT fail)'	'true'	'FAIL (should NOT fail)'	'true'	'true'	'FAIL (should NOT fail)'	'FAIL (should NOT fail)'	'true'	'true'	'true'	'true'	'true'	'true'	'true'	'true'
'Deoxyadenosine triphosphate synthesis (dATP)'	'true'	'true'	'true'	'true'	'FAIL (should NOT fail)'	'true'	'true'	'true'	'true'	'true'	'true'	'true'	'FAIL (should NOT fail)'	'FAIL (should NOT fail)'	'true'	'true'	'true'	'FAIL (should NOT fail)'	'true'	'FAIL (should NOT fail)'	'true'	'true'	'FAIL (should NOT fail)'	'FAIL (should NOT fail)'	'true'	'true'	'true'	'true'	'true'	'true'	'true'	'true'
'Deoxycytidine triphosphate synthesis (dCTP)'	'true'	'true'	'true'	'true'	'FAIL (should NOT fail)'	'true'	'true'	'true'	'true'	'true'	'true'	'FAIL (should NOT fail)'	'FAIL (should NOT fail)'	'FAIL (should NOT fail)'	'true'	'true'	'true'	'FAIL (should NOT fail)'	'true'	'FAIL (should NOT fail)'	'true'	'true'	'FAIL (should NOT fail)'	'FAIL (should NOT fail)'	'true'	'true'	'true'	'true'	'true'	'true'	'true'	'true'
'Deoxyguanosine triphosphate synthesis (dGTP)'	'FAIL (should NOT fail)'	'true'	'true'	'true'	'FAIL (should NOT fail)'	'true'	'true'	'FAIL (should NOT fail)'	'true'	'true'	'FAIL (should NOT fail)'	'FAIL (should NOT fail)'	'FAIL (should NOT fail)'	'FAIL (should NOT fail)'	'true'	'true'	'FAIL (should NOT fail)'	'FAIL (should NOT fail)'	'true'	'FAIL (should NOT fail)'	'FAIL (should NOT fail)'	'true'	'FAIL (should NOT fail)'	'FAIL (should NOT fail)'	'true'	'true'	'true'	'true'	'true'	'true'	'true'	'true'
'Deoxyuridine triphosphate synthesis (dUTP)'	'true'	'true'	'true'	'true'	'FAIL (should NOT fail)'	'true'	'true'	'true'	'true'	'true'	'true'	'true'	'FAIL (should NOT fail)'	'FAIL (should NOT fail)'	'true'	'true'	'true'	'FAIL (should NOT fail)'	'true'	'FAIL (should NOT fail)'	'true'	'true'	'FAIL (should NOT fail)'	'FAIL (should NOT fail)'	'true'	'true'	'true'	'true'	'true'	'true'	'true'	'true'
'Deoxythymidine triphosphate synthesis (dTTP)'	'FAIL (should NOT fail)'	'true'	'true'	'true'	'FAIL (should NOT fail)'	'true'	'true'	'FAIL (should NOT fail)'	'true'	'true'	'FAIL (should NOT fail)'	'FAIL (should NOT fail)'	'FAIL (should NOT fail)'	'FAIL (should NOT fail)'	'FAIL (should NOT fail)'	'true'	'FAIL (should NOT fail)'	'FAIL (should NOT fail)'	'true'	'FAIL (should NOT fail)'	'true'	'true'	'FAIL (should NOT fail)'	'FAIL (should NOT fail)'	'true'	'true'	'true'	'true'	'true'	'FAIL (should NOT fail)'	'true'	'true'
'AMP salvage from adenine'	'true'	'true'	'true'	'true'	'true'	'true'	'true'	'true'	'true'	'true'	'true'	'true'	'true'	'true'	'true'	'true'	'true'	'true'	'true'	'true'	'true'	'true'	'true'	'true'	'true'	'true'	'true'	'true'	'true'	'true'	'true'	'true'
'IMP salvage from hypoxanthine'	'FAIL (should NOT fail)'	'true'	'true'	'true'	'true'	'true'	'true'	'true'	'true'	'true'	'true'	'true'	'true'	'true'	'FAIL (should NOT fail)'	'true'	'true'	'true'	'FAIL (should NOT fail)'	'true'	'true'	'true'	'FAIL (should NOT fail)'	'FAIL (should NOT fail)'	'true'	'true'	'true'	'true'	'true'	'true'	'true'	'true'
'GMP salvage from guanine'	'FAIL (should NOT fail)'	'true'	'true'	'true'	'true'	'true'	'true'	'FAIL (should NOT fail)'	'true'	'true'	'true'	'true'	'true'	'true'	'FAIL (should NOT fail)'	'true'	'true'	'true'	'FAIL (should NOT fail)'	'true'	'true'	'true'	'FAIL (should NOT fail)'	'FAIL (should NOT fail)'	'true'	'true'	'true'	'true'	'true'	'true'	'true'	'true'
'3''-Phospho-5''-adenylyl sulfate synthesis'	'true'	'true'	'true'	'true'	'true'	'true'	'true'	'true'	'true'	'true'	'true'	'true'	'true'	'true'	'true'	'true'	'true'	'true'	'true'	'true'	'true'	'true'	'true'	'true'	'true'	'true'	'true'	'true'	'true'	'true'	'true'	'true'
'Degradation of adenine to urate'	'FAIL (should NOT fail)'	'FAIL (should NOT fail)'	'true'	'FAIL (should NOT fail)'	'FAIL (should NOT fail)'	'true'	'true'	'FAIL (should NOT fail)'	'true'	'FAIL (should NOT fail)'	'true'	'FAIL (should NOT fail)'	'FAIL (should NOT fail)'	'true'	'FAIL (should NOT fail)'	'FAIL (should NOT fail)'	'FAIL (should NOT fail)'	'FAIL (should NOT fail)'	'FAIL (should NOT fail)'	'FAIL (should NOT fail)'	'true'	'FAIL (should NOT fail)'	'FAIL (should NOT fail)'	'FAIL (should NOT fail)'	'true'	'FAIL (should NOT fail)'	'FAIL (should NOT fail)'	'true'	'FAIL (should NOT fail)'	'FAIL (should NOT fail)'	'FAIL (should NOT fail)'	'FAIL (should NOT fail)'
'Degradation of guanine to urate'	'FAIL (should NOT fail)'	'FAIL (should NOT fail)'	'FAIL (should NOT fail)'	'FAIL (should NOT fail)'	'FAIL (should NOT fail)'	'FAIL (should NOT fail)'	'FAIL (should NOT fail)'	'FAIL (should NOT fail)'	'FAIL (should NOT fail)'	'FAIL (should NOT fail)'	'FAIL (should NOT fail)'	'FAIL (should NOT fail)'	'FAIL (should NOT fail)'	'FAIL (should NOT fail)'	'FAIL (should NOT fail)'	'FAIL (should NOT fail)'	'FAIL (should NOT fail)'	'FAIL (should NOT fail)'	'FAIL (should NOT fail)'	'FAIL (should NOT fail)'	'FAIL (should NOT fail)'	'FAIL (should NOT fail)'	'FAIL (should NOT fail)'	'FAIL (should NOT fail)'	'FAIL (should NOT fail)'	'FAIL (should NOT fail)'	'FAIL (should NOT fail)'	'FAIL (should NOT fail)'	'FAIL (should NOT fail)'	'FAIL (should NOT fail)'	'FAIL (should NOT fail)'	'FAIL (should NOT fail)'
'Degradation of cytosine'	'FAIL (should NOT fail)'	'FAIL (should NOT fail)'	'FAIL (should NOT fail)'	'FAIL (should NOT fail)'	'true'	'true'	'true'	'FAIL (should NOT fail)'	'true'	'true'	'FAIL (should NOT fail)'	'true'	'true'	'FAIL (should NOT fail)'	'true'	'true'	'FAIL (should NOT fail)'	'FAIL (should NOT fail)'	'true'	'true'	'true'	'true'	'true'	'FAIL (should NOT fail)'	'true'	'FAIL (should NOT fail)'	'true'	'FAIL (should NOT fail)'	'FAIL (should NOT fail)'	'true'	'true'	'FAIL (should NOT fail)'
'Degradation of uracil'	'true'	'true'	'true'	'true'	'true'	'true'	'true'	'true'	'true'	'true'	'true'	'true'	'true'	'true'	'true'	'true'	'true'	'FAIL (should NOT fail)'	'true'	'true'	'true'	'true'	'true'	'FAIL (should NOT fail)'	'true'	'true'	'true'	'FAIL (should NOT fail)'	'true'	'true'	'true'	'true'
'Gluconeogenesis from pyruvate'	'true'	'true'	'true'	'FAIL (should NOT fail)'	'true'	'true'	'true'	'true'	'true'	'true'	'true'	'true'	'true'	'true'	'true'	'true'	'true'	'true'	'true'	'true'	'true'	'true'	'FAIL (should NOT fail)'	'true'	'true'	'true'	'true'	'true'	'true'	'true'	'true'	'true'
'Gluconeogenesis from Lactate'	'true'	'true'	'true'	'FAIL (should NOT fail)'	'true'	'true'	'true'	'true'	'true'	'FAIL (should NOT fail)'	'true'	'true'	'true'	'true'	'FAIL (should NOT fail)'	'FAIL (should NOT fail)'	'true'	'FAIL (should NOT fail)'	'true'	'true'	'FAIL (should NOT fail)'	'true'	'FAIL (should NOT fail)'	'true'	'true'	'true'	'FAIL (should NOT fail)'	'true'	'true'	'true'	'FAIL (should NOT fail)'	'FAIL (should NOT fail)'
'Gluconeogenesis from Glycerol'	'FAIL (should NOT fail)'	'FAIL (should NOT fail)'	'true'	'FAIL (should NOT fail)'	'FAIL (should NOT fail)'	'true'	'true'	'FAIL (should NOT fail)'	'FAIL (should NOT fail)'	'FAIL (should NOT fail)'	'true'	'FAIL (should NOT fail)'	'true'	'true'	'true'	'FAIL (should NOT fail)'	'FAIL (should NOT fail)'	'FAIL (should NOT fail)'	'FAIL (should NOT fail)'	'FAIL (should NOT fail)'	'FAIL (should NOT fail)'	'true'	'FAIL (should NOT fail)'	'FAIL (should NOT fail)'	'true'	'FAIL (should NOT fail)'	'FAIL (should NOT fail)'	'FAIL (should NOT fail)'	'true'	'FAIL (should NOT fail)'	'FAIL (should NOT fail)'	'FAIL (should NOT fail)'
'Gluconeogenesis from Alanine'	'true'	'true'	'FAIL (should NOT fail)'	'FAIL (should NOT fail)'	'true'	'true'	'true'	'FAIL (should NOT fail)'	'true'	'true'	'true'	'FAIL (should NOT fail)'	'true'	'true'	'FAIL (should NOT fail)'	'FAIL (should NOT fail)'	'FAIL (should NOT fail)'	'true'	'FAIL (should NOT fail)'	'true'	'FAIL (should NOT fail)'	'true'	'FAIL (should NOT fail)'	'true'	'true'	'FAIL (should NOT fail)'	'FAIL (should NOT fail)'	'true'	'true'	'true'	'true'	'FAIL (should NOT fail)'
'Gluconeogenesis from Glutamine'	'true'	'true'	'true'	'FAIL (should NOT fail)'	'true'	'true'	'true'	'true'	'true'	'true'	'true'	'true'	'true'	'FAIL (should NOT fail)'	'true'	'true'	'true'	'true'	'true'	'true'	'true'	'true'	'true'	'FAIL (should NOT fail)'	'true'	'true'	'true'	'true'	'true'	'true'	'true'	'true'
'Ethanol to acetaldehyde'	'true'	'true'	'true'	'true'	'true'	'true'	'true'	'true'	'true'	'true'	'true'	'true'	'true'	'true'	'true'	'true'	'true'	'true'	'true'	'true'	'true'	'true'	'true'	'true'	'true'	'true'	'true'	'true'	'true'	'true'	'true'	'true'
'Glucose to lactate conversion'	'true'	'true'	'true'	'true'	'true'	'true'	'true'	'true'	'true'	'true'	'true'	'true'	'true'	'true'	'true'	'true'	'true'	'true'	'true'	'true'	'true'	'true'	'true'	'true'	'true'	'true'	'true'	'true'	'true'	'true'	'true'	'true'
'Malate to pyruvate conversion'	'true'	'true'	'true'	'true'	'true'	'true'	'true'	'true'	'true'	'true'	'true'	'true'	'true'	'FAIL (should NOT fail)'	'true'	'true'	'true'	'true'	'true'	'true'	'true'	'true'	'true'	'FAIL (should NOT fail)'	'true'	'true'	'true'	'true'	'true'	'true'	'true'	'true'
'Synthesis of fructose-6-phosphate from erythrose-4-phosphate (HMP shunt)'	'true'	'true'	'true'	'true'	'true'	'true'	'true'	'true'	'true'	'true'	'true'	'true'	'true'	'true'	'true'	'true'	'true'	'true'	'true'	'true'	'true'	'true'	'FAIL (should NOT fail)'	'true'	'true'	'true'	'true'	'true'	'true'	'true'	'true'	'true'
'Synthesis of ribose-5-phosphate'	'true'	'true'	'true'	'true'	'FAIL (should NOT fail)'	'true'	'true'	'true'	'true'	'true'	'true'	'true'	'FAIL (should NOT fail)'	'FAIL (should NOT fail)'	'true'	'true'	'true'	'true'	'true'	'FAIL (should NOT fail)'	'true'	'true'	'FAIL (should NOT fail)'	'FAIL (should NOT fail)'	'true'	'true'	'true'	'true'	'true'	'true'	'true'	'true'
'Synthesis of lactose'	'true'	'FAIL (should NOT fail)'	'true'	'true'	'true'	'true'	'FAIL (should NOT fail)'	'true'	'true'	'true'	'true'	'true'	'true'	'FAIL (should NOT fail)'	'FAIL (should NOT fail)'	'true'	'true'	'true'	'true'	'true'	'true'	'true'	'true'	'true'	'FAIL (should NOT fail)'	'true'	'true'	'true'	'true'	'true'	'true'	'true'
'Glycogen biosynthesis'	'true'	'true'	'true'	'true'	'true'	'true'	'true'	'true'	'true'	'true'	'true'	'true'	'true'	'true'	'true'	'true'	'true'	'true'	'true'	'true'	'true'	'true'	'true'	'true'	'true'	'true'	'true'	'true'	'true'	'true'	'true'	'true'
'Glycogen degradation'	'true'	'true'	'true'	'true'	'true'	'true'	'true'	'true'	'true'	'true'	'true'	'true'	'true'	'true'	'true'	'true'	'true'	'true'	'true'	'true'	'true'	'true'	'true'	'true'	'true'	'true'	'true'	'true'	'true'	'true'	'true'	'true'
'Fructose degradation (to glucose-3-phosphate)'	'true'	'true'	'true'	'true'	'true'	'true'	'true'	'true'	'true'	'true'	'true'	'true'	'true'	'true'	'true'	'true'	'true'	'true'	'true'	'true'	'true'	'true'	'true'	'true'	'true'	'true'	'true'	'true'	'true'	'true'	'true'	'true'
'Fructose to glucose conversion (via fructose-6-phosphate)'	'FAIL (should NOT fail)'	'FAIL (should NOT fail)'	'FAIL (should NOT fail)'	'FAIL (should NOT fail)'	'FAIL (should NOT fail)'	'FAIL (should NOT fail)'	'FAIL (should NOT fail)'	'FAIL (should NOT fail)'	'FAIL (should NOT fail)'	'FAIL (should NOT fail)'	'FAIL (should NOT fail)'	'FAIL (should NOT fail)'	'FAIL (should NOT fail)'	'FAIL (should NOT fail)'	'FAIL (should NOT fail)'	'FAIL (should NOT fail)'	'FAIL (should NOT fail)'	'FAIL (should NOT fail)'	'FAIL (should NOT fail)'	'FAIL (should NOT fail)'	'FAIL (should NOT fail)'	'FAIL (should NOT fail)'	'FAIL (should NOT fail)'	'FAIL (should NOT fail)'	'FAIL (should NOT fail)'	'FAIL (should NOT fail)'	'FAIL (should NOT fail)'	'FAIL (should NOT fail)'	'FAIL (should NOT fail)'	'FAIL (should NOT fail)'	'FAIL (should NOT fail)'	'FAIL (should NOT fail)'
'UDP-glucose synthesis'	'true'	'true'	'true'	'true'	'true'	'true'	'true'	'true'	'true'	'true'	'true'	'true'	'true'	'true'	'true'	'true'	'true'	'true'	'true'	'true'	'true'	'true'	'true'	'true'	'true'	'true'	'true'	'true'	'true'	'true'	'true'	'true'
'UDP-galactose synthesis'	'true'	'true'	'true'	'true'	'true'	'true'	'true'	'true'	'true'	'true'	'true'	'true'	'true'	'true'	'true'	'true'	'true'	'true'	'true'	'true'	'true'	'true'	'true'	'true'	'true'	'true'	'true'	'true'	'true'	'true'	'true'	'true'
'UDP-glucuronate synthesis'	'true'	'true'	'true'	'true'	'true'	'true'	'true'	'true'	'true'	'true'	'true'	'true'	'true'	'true'	'true'	'true'	'true'	'true'	'true'	'true'	'true'	'true'	'true'	'true'	'true'	'true'	'true'	'true'	'true'	'true'	'true'	'true'
'GDP-L-fucose synthesis'	'true'	'true'	'true'	'true'	'true'	'true'	'true'	'true'	'true'	'true'	'true'	'true'	'true'	'true'	'true'	'true'	'true'	'true'	'true'	'true'	'true'	'true'	'true'	'true'	'true'	'true'	'true'	'true'	'true'	'true'	'true'	'true'
'Mannose degradation (to fructose-6-phosphate)'	'true'	'true'	'true'	'true'	'true'	'true'	'true'	'true'	'true'	'true'	'true'	'true'	'true'	'true'	'true'	'true'	'true'	'true'	'true'	'true'	'true'	'true'	'true'	'true'	'true'	'true'	'true'	'true'	'true'	'true'	'true'	'true'
'GDP-mannose synthesis'	'true'	'true'	'true'	'FAIL (should NOT fail)'	'FAIL (should NOT fail)'	'true'	'true'	'true'	'true'	'true'	'true'	'true'	'true'	'true'	'true'	'true'	'true'	'true'	'true'	'true'	'true'	'true'	'FAIL (should NOT fail)'	'true'	'true'	'true'	'true'	'true'	'true'	'true'	'true'	'true'
'UDP-N-acetyl D-galactosamine synthesis'	'true'	'FAIL (should NOT fail)'	'true'	'FAIL (should NOT fail)'	'true'	'true'	'true'	'true'	'true'	'true'	'true'	'FAIL (should NOT fail)'	'FAIL (should NOT fail)'	'FAIL (should NOT fail)'	'FAIL (should NOT fail)'	'FAIL (should NOT fail)'	'true'	'true'	'true'	'true'	'true'	'true'	'FAIL (should NOT fail)'	'FAIL (should NOT fail)'	'true'	'true'	'FAIL (should NOT fail)'	'true'	'true'	'true'	'FAIL (should NOT fail)'	'true'
'CMP-N-acetylneuraminate synthesis'	'true'	'FAIL (should NOT fail)'	'true'	'FAIL (should NOT fail)'	'true'	'true'	'FAIL (should NOT fail)'	'true'	'true'	'true'	'true'	'FAIL (should NOT fail)'	'FAIL (should NOT fail)'	'FAIL (should NOT fail)'	'FAIL (should NOT fail)'	'FAIL (should NOT fail)'	'true'	'true'	'true'	'true'	'true'	'true'	'FAIL (should NOT fail)'	'FAIL (should NOT fail)'	'true'	'true'	'FAIL (should NOT fail)'	'FAIL (should NOT fail)'	'true'	'true'	'FAIL (should NOT fail)'	'true'
'N-Acetylglucosamine synthesis'	'true'	'FAIL (should NOT fail)'	'true'	'FAIL (should NOT fail)'	'true'	'true'	'FAIL (should NOT fail)'	'FAIL (should NOT fail)'	'FAIL (should NOT fail)'	'FAIL (should NOT fail)'	'true'	'FAIL (should NOT fail)'	'FAIL (should NOT fail)'	'FAIL (should NOT fail)'	'FAIL (should NOT fail)'	'FAIL (should NOT fail)'	'FAIL (should NOT fail)'	'FAIL (should NOT fail)'	'true'	'FAIL (should NOT fail)'	'FAIL (should NOT fail)'	'true'	'FAIL (should NOT fail)'	'FAIL (should NOT fail)'	'true'	'FAIL (should NOT fail)'	'FAIL (should NOT fail)'	'FAIL (should NOT fail)'	'true'	'true'	'FAIL (should NOT fail)'	'true'
'Glucuronate synthesis (via inositol)'	'FAIL (should NOT fail)'	'FAIL (should NOT fail)'	'FAIL (should NOT fail)'	'FAIL (should NOT fail)'	'FAIL (should NOT fail)'	'FAIL (should NOT fail)'	'FAIL (should NOT fail)'	'FAIL (should NOT fail)'	'FAIL (should NOT fail)'	'FAIL (should NOT fail)'	'FAIL (should NOT fail)'	'FAIL (should NOT fail)'	'true'	'FAIL (should NOT fail)'	'FAIL (should NOT fail)'	'FAIL (should NOT fail)'	'FAIL (should NOT fail)'	'FAIL (should NOT fail)'	'FAIL (should NOT fail)'	'FAIL (should NOT fail)'	'FAIL (should NOT fail)'	'true'	'FAIL (should NOT fail)'	'FAIL (should NOT fail)'	'FAIL (should NOT fail)'	'FAIL (should NOT fail)'	'FAIL (should NOT fail)'	'FAIL (should NOT fail)'	'true'	'FAIL (should NOT fail)'	'FAIL (should NOT fail)'	'FAIL (should NOT fail)'
'Glucuronate synthesis (via udp-glucose)'	'true'	'true'	'FAIL (should NOT fail)'	'FAIL (should NOT fail)'	'FAIL (should NOT fail)'	'true'	'true'	'FAIL (should NOT fail)'	'FAIL (should NOT fail)'	'FAIL (should NOT fail)'	'true'	'FAIL (should NOT fail)'	'true'	'true'	'true'	'FAIL (should NOT fail)'	'FAIL (should NOT fail)'	'FAIL (should NOT fail)'	'true'	'true'	'true'	'true'	'FAIL (should NOT fail)'	'FAIL (should NOT fail)'	'true'	'FAIL (should NOT fail)'	'true'	'FAIL (should NOT fail)'	'true'	'true'	'FAIL (should NOT fail)'	'true'
'Synthesis of acetone'	'FAIL (should NOT fail)'	'FAIL (should NOT fail)'	'FAIL (should NOT fail)'	'FAIL (should NOT fail)'	'FAIL (should NOT fail)'	'FAIL (should NOT fail)'	'FAIL (should NOT fail)'	'FAIL (should NOT fail)'	'FAIL (should NOT fail)'	'FAIL (should NOT fail)'	'FAIL (should NOT fail)'	'FAIL (should NOT fail)'	'FAIL (should NOT fail)'	'FAIL (should NOT fail)'	'FAIL (should NOT fail)'	'FAIL (should NOT fail)'	'FAIL (should NOT fail)'	'FAIL (should NOT fail)'	'FAIL (should NOT fail)'	'FAIL (should NOT fail)'	'FAIL (should NOT fail)'	'FAIL (should NOT fail)'	'FAIL (should NOT fail)'	'FAIL (should NOT fail)'	'FAIL (should NOT fail)'	'FAIL (should NOT fail)'	'FAIL (should NOT fail)'	'FAIL (should NOT fail)'	'FAIL (should NOT fail)'	'FAIL (should NOT fail)'	'FAIL (should NOT fail)'	'FAIL (should NOT fail)'
'(R)-3-Hydroxybutanoate synthesis'	'FAIL (should NOT fail)'	'FAIL (should NOT fail)'	'FAIL (should NOT fail)'	'FAIL (should NOT fail)'	'FAIL (should NOT fail)'	'true'	'true'	'FAIL (should NOT fail)'	'FAIL (should NOT fail)'	'FAIL (should NOT fail)'	'FAIL (should NOT fail)'	'FAIL (should NOT fail)'	'FAIL (should NOT fail)'	'true'	'FAIL (should NOT fail)'	'FAIL (should NOT fail)'	'FAIL (should NOT fail)'	'FAIL (should NOT fail)'	'FAIL (should NOT fail)'	'FAIL (should NOT fail)'	'true'	'true'	'FAIL (should NOT fail)'	'FAIL (should NOT fail)'	'true'	'FAIL (should NOT fail)'	'FAIL (should NOT fail)'	'true'	'FAIL (should NOT fail)'	'FAIL (should NOT fail)'	'FAIL (should NOT fail)'	'FAIL (should NOT fail)'
'Synthesis of inositol'	'true'	'true'	'true'	'true'	'true'	'true'	'true'	'true'	'true'	'true'	'true'	'true'	'true'	'true'	'true'	'true'	'true'	'true'	'true'	'true'	'true'	'true'	'true'	'true'	'true'	'true'	'true'	'true'	'true'	'true'	'true'	'true'
'Inositol as input for glucuronate-xylulose pathway'	'FAIL (should NOT fail)'	'FAIL (should NOT fail)'	'FAIL (should NOT fail)'	'FAIL (should NOT fail)'	'FAIL (should NOT fail)'	'FAIL (should NOT fail)'	'FAIL (should NOT fail)'	'FAIL (should NOT fail)'	'FAIL (should NOT fail)'	'FAIL (should NOT fail)'	'FAIL (should NOT fail)'	'FAIL (should NOT fail)'	'true'	'FAIL (should NOT fail)'	'FAIL (should NOT fail)'	'FAIL (should NOT fail)'	'FAIL (should NOT fail)'	'FAIL (should NOT fail)'	'FAIL (should NOT fail)'	'FAIL (should NOT fail)'	'FAIL (should NOT fail)'	'true'	'FAIL (should NOT fail)'	'FAIL (should NOT fail)'	'FAIL (should NOT fail)'	'FAIL (should NOT fail)'	'FAIL (should NOT fail)'	'FAIL (should NOT fail)'	'true'	'FAIL (should NOT fail)'	'FAIL (should NOT fail)'	'FAIL (should NOT fail)'
'Synthesis of phosphatidylinositol from inositol'	'true'	'true'	'true'	'true'	'true'	'true'	'true'	'true'	'true'	'true'	'true'	'true'	'true'	'true'	'true'	'true'	'true'	'true'	'true'	'true'	'true'	'true'	'true'	'true'	'true'	'true'	'true'	'true'	'true'	'true'	'true'	'true'
'Conversion of 1-phosphatidyl-1D-myo-inositol 4,5-bisphosphate to 1D-myo-inositol 1,4,5-trisphosphate'	'true'	'true'	'true'	'true'	'true'	'true'	'true'	'true'	'true'	'true'	'true'	'true'	'true'	'true'	'true'	'true'	'true'	'true'	'true'	'true'	'true'	'true'	'true'	'true'	'true'	'true'	'true'	'true'	'true'	'true'	'true'	'true'
'Starch degradation'	'true'	'FAIL (should NOT fail)'	'true'	'FAIL (should NOT fail)'	'FAIL (should NOT fail)'	'FAIL (should NOT fail)'	'true'	'true'	'FAIL (should NOT fail)'	'FAIL (should NOT fail)'	'true'	'FAIL (should NOT fail)'	'true'	'FAIL (should NOT fail)'	'FAIL (should NOT fail)'	'true'	'FAIL (should NOT fail)'	'true'	'true'	'true'	'FAIL (should NOT fail)'	'FAIL (should NOT fail)'	'FAIL (should NOT fail)'	'FAIL (should NOT fail)'	'true'	'FAIL (should NOT fail)'	'FAIL (should NOT fail)'	'FAIL (should NOT fail)'	'true'	'FAIL (should NOT fail)'	'FAIL (should NOT fail)'	'FAIL (should NOT fail)'
'Link between glyoxylate metabolism and pentose phosphate pathway (Xylulose to glycolate)'	'true'	'true'	'true'	'true'	'true'	'true'	'true'	'true'	'true'	'true'	'true'	'true'	'true'	'true'	'true'	'true'	'true'	'true'	'true'	'true'	'true'	'true'	'true'	'true'	'true'	'true'	'true'	'true'	'true'	'true'	'true'	'true'
'Synthesis of methylglyoxal'	'FAIL (should NOT fail)'	'FAIL (should NOT fail)'	'FAIL (should NOT fail)'	'FAIL (should NOT fail)'	'FAIL (should NOT fail)'	'FAIL (should NOT fail)'	'FAIL (should NOT fail)'	'FAIL (should NOT fail)'	'FAIL (should NOT fail)'	'FAIL (should NOT fail)'	'FAIL (should NOT fail)'	'FAIL (should NOT fail)'	'FAIL (should NOT fail)'	'FAIL (should NOT fail)'	'FAIL (should NOT fail)'	'true'	'FAIL (should NOT fail)'	'FAIL (should NOT fail)'	'FAIL (should NOT fail)'	'FAIL (should NOT fail)'	'FAIL (should NOT fail)'	'true'	'FAIL (should NOT fail)'	'FAIL (should NOT fail)'	'FAIL (should NOT fail)'	'FAIL (should NOT fail)'	'FAIL (should NOT fail)'	'FAIL (should NOT fail)'	'FAIL (should NOT fail)'	'FAIL (should NOT fail)'	'FAIL (should NOT fail)'	'FAIL (should NOT fail)'
'Alanine synthesis'	'FAIL (should NOT fail)'	'FAIL (should NOT fail)'	'FAIL (should NOT fail)'	'FAIL (should NOT fail)'	'FAIL (should NOT fail)'	'FAIL (should NOT fail)'	'FAIL (should NOT fail)'	'FAIL (should NOT fail)'	'FAIL (should NOT fail)'	'FAIL (should NOT fail)'	'FAIL (should NOT fail)'	'FAIL (should NOT fail)'	'FAIL (should NOT fail)'	'FAIL (should NOT fail)'	'FAIL (should NOT fail)'	'FAIL (should NOT fail)'	'FAIL (should NOT fail)'	'FAIL (should NOT fail)'	'FAIL (should NOT fail)'	'FAIL (should NOT fail)'	'FAIL (should NOT fail)'	'FAIL (should NOT fail)'	'FAIL (should NOT fail)'	'FAIL (should NOT fail)'	'FAIL (should NOT fail)'	'FAIL (should NOT fail)'	'FAIL (should NOT fail)'	'FAIL (should NOT fail)'	'FAIL (should NOT fail)'	'FAIL (should NOT fail)'	'FAIL (should NOT fail)'	'FAIL (should NOT fail)'
'Alanine degradation'	'FAIL (should NOT fail)'	'FAIL (should NOT fail)'	'FAIL (should NOT fail)'	'FAIL (should NOT fail)'	'FAIL (should NOT fail)'	'FAIL (should NOT fail)'	'FAIL (should NOT fail)'	'FAIL (should NOT fail)'	'FAIL (should NOT fail)'	'FAIL (should NOT fail)'	'FAIL (should NOT fail)'	'FAIL (should NOT fail)'	'FAIL (should NOT fail)'	'FAIL (should NOT fail)'	'FAIL (should NOT fail)'	'FAIL (should NOT fail)'	'FAIL (should NOT fail)'	'FAIL (should NOT fail)'	'FAIL (should NOT fail)'	'FAIL (should NOT fail)'	'FAIL (should NOT fail)'	'FAIL (should NOT fail)'	'FAIL (should NOT fail)'	'FAIL (should NOT fail)'	'FAIL (should NOT fail)'	'FAIL (should NOT fail)'	'FAIL (should NOT fail)'	'FAIL (should NOT fail)'	'FAIL (should NOT fail)'	'FAIL (should NOT fail)'	'FAIL (should NOT fail)'	'FAIL (should NOT fail)'
'Synthesis of alanine from glutamine'	'true'	'true'	'true'	'true'	'true'	'true'	'true'	'true'	'true'	'true'	'true'	'true'	'true'	'true'	'true'	'true'	'true'	'FAIL (should NOT fail)'	'true'	'true'	'true'	'true'	'true'	'true'	'true'	'true'	'true'	'true'	'true'	'true'	'true'	'true'
'Arginine synthesis'	'true'	'FAIL (should NOT fail)'	'true'	'FAIL (should NOT fail)'	'true'	'true'	'true'	'FAIL (should NOT fail)'	'true'	'FAIL (should NOT fail)'	'FAIL (should NOT fail)'	'FAIL (should NOT fail)'	'FAIL (should NOT fail)'	'true'	'FAIL (should NOT fail)'	'FAIL (should NOT fail)'	'true'	'FAIL (should NOT fail)'	'true'	'FAIL (should NOT fail)'	'FAIL (should NOT fail)'	'true'	'FAIL (should NOT fail)'	'FAIL (should NOT fail)'	'true'	'FAIL (should NOT fail)'	'FAIL (should NOT fail)'	'FAIL (should NOT fail)'	'true'	'FAIL (should NOT fail)'	'FAIL (should NOT fail)'	'FAIL (should NOT fail)'
'Arginine degradation'	'FAIL (should NOT fail)'	'FAIL (should NOT fail)'	'FAIL (should NOT fail)'	'FAIL (should NOT fail)'	'FAIL (should NOT fail)'	'FAIL (should NOT fail)'	'FAIL (should NOT fail)'	'FAIL (should NOT fail)'	'FAIL (should NOT fail)'	'FAIL (should NOT fail)'	'FAIL (should NOT fail)'	'FAIL (should NOT fail)'	'FAIL (should NOT fail)'	'FAIL (should NOT fail)'	'FAIL (should NOT fail)'	'FAIL (should NOT fail)'	'FAIL (should NOT fail)'	'FAIL (should NOT fail)'	'FAIL (should NOT fail)'	'FAIL (should NOT fail)'	'FAIL (should NOT fail)'	'FAIL (should NOT fail)'	'FAIL (should NOT fail)'	'FAIL (should NOT fail)'	'FAIL (should NOT fail)'	'FAIL (should NOT fail)'	'FAIL (should NOT fail)'	'FAIL (should NOT fail)'	'FAIL (should NOT fail)'	'FAIL (should NOT fail)'	'FAIL (should NOT fail)'	'FAIL (should NOT fail)'
'Synthesis of arginine from glutamine'	'true'	'true'	'true'	'FAIL (should NOT fail)'	'true'	'true'	'true'	'true'	'true'	'true'	'true'	'FAIL (should NOT fail)'	'FAIL (should NOT fail)'	'true'	'true'	'true'	'true'	'FAIL (should NOT fail)'	'true'	'FAIL (should NOT fail)'	'true'	'true'	'FAIL (should NOT fail)'	'true'	'true'	'true'	'FAIL (should NOT fail)'	'true'	'true'	'true'	'true'	'true'
'Synthesis of nitric oxide from arginine'	'true'	'FAIL (should NOT fail)'	'true'	'FAIL (should NOT fail)'	'FAIL (should NOT fail)'	'FAIL (should NOT fail)'	'FAIL (should NOT fail)'	'true'	'FAIL (should NOT fail)'	'FAIL (should NOT fail)'	'true'	'true'	'true'	'FAIL (should NOT fail)'	'true'	'FAIL (should NOT fail)'	'FAIL (should NOT fail)'	'FAIL (should NOT fail)'	'true'	'FAIL (should NOT fail)'	'FAIL (should NOT fail)'	'FAIL (should NOT fail)'	'FAIL (should NOT fail)'	'FAIL (should NOT fail)'	'FAIL (should NOT fail)'	'FAIL (should NOT fail)'	'true'	'FAIL (should NOT fail)'	'true'	'FAIL (should NOT fail)'	'FAIL (should NOT fail)'	'true'
'Synthesis of aspartate from glutamine'	'FAIL (should NOT fail)'	'true'	'true'	'FAIL (should NOT fail)'	'true'	'true'	'true'	'FAIL (should NOT fail)'	'true'	'true'	'true'	'true'	'true'	'true'	'true'	'FAIL (should NOT fail)'	'true'	'FAIL (should NOT fail)'	'true'	'true'	'true'	'true'	'true'	'FAIL (should NOT fail)'	'true'	'true'	'FAIL (should NOT fail)'	'true'	'true'	'true'	'true'	'true'
'Synthesis of creatine from arginine'	'FAIL (should NOT fail)'	'true'	'FAIL (should NOT fail)'	'FAIL (should NOT fail)'	'true'	'FAIL (should NOT fail)'	'true'	'FAIL (should NOT fail)'	'true'	'true'	'true'	'true'	'true'	'true'	'FAIL (should NOT fail)'	'FAIL (should NOT fail)'	'true'	'true'	'true'	'true'	'FAIL (should NOT fail)'	'true'	'true'	'true'	'true'	'FAIL (should NOT fail)'	'FAIL (should NOT fail)'	'true'	'true'	'true'	'FAIL (should NOT fail)'	'FAIL (should NOT fail)'
'Asparagine synthesis'	'FAIL (should NOT fail)'	'FAIL (should NOT fail)'	'FAIL (should NOT fail)'	'FAIL (should NOT fail)'	'FAIL (should NOT fail)'	'FAIL (should NOT fail)'	'FAIL (should NOT fail)'	'FAIL (should NOT fail)'	'FAIL (should NOT fail)'	'FAIL (should NOT fail)'	'FAIL (should NOT fail)'	'FAIL (should NOT fail)'	'FAIL (should NOT fail)'	'FAIL (should NOT fail)'	'FAIL (should NOT fail)'	'FAIL (should NOT fail)'	'FAIL (should NOT fail)'	'FAIL (should NOT fail)'	'FAIL (should NOT fail)'	'FAIL (should NOT fail)'	'FAIL (should NOT fail)'	'FAIL (should NOT fail)'	'FAIL (should NOT fail)'	'FAIL (should NOT fail)'	'FAIL (should NOT fail)'	'FAIL (should NOT fail)'	'FAIL (should NOT fail)'	'FAIL (should NOT fail)'	'FAIL (should NOT fail)'	'FAIL (should NOT fail)'	'FAIL (should NOT fail)'	'FAIL (should NOT fail)'
'Asparagine degradation'	'FAIL (should NOT fail)'	'FAIL (should NOT fail)'	'FAIL (should NOT fail)'	'FAIL (should NOT fail)'	'FAIL (should NOT fail)'	'FAIL (should NOT fail)'	'FAIL (should NOT fail)'	'FAIL (should NOT fail)'	'FAIL (should NOT fail)'	'FAIL (should NOT fail)'	'FAIL (should NOT fail)'	'FAIL (should NOT fail)'	'FAIL (should NOT fail)'	'FAIL (should NOT fail)'	'FAIL (should NOT fail)'	'FAIL (should NOT fail)'	'FAIL (should NOT fail)'	'FAIL (should NOT fail)'	'FAIL (should NOT fail)'	'FAIL (should NOT fail)'	'FAIL (should NOT fail)'	'FAIL (should NOT fail)'	'FAIL (should NOT fail)'	'FAIL (should NOT fail)'	'FAIL (should NOT fail)'	'FAIL (should NOT fail)'	'FAIL (should NOT fail)'	'FAIL (should NOT fail)'	'FAIL (should NOT fail)'	'FAIL (should NOT fail)'	'FAIL (should NOT fail)'	'FAIL (should NOT fail)'
'Aspartate synthesis'	'true'	'FAIL (should NOT fail)'	'true'	'FAIL (should NOT fail)'	'true'	'true'	'true'	'FAIL (should NOT fail)'	'true'	'FAIL (should NOT fail)'	'FAIL (should NOT fail)'	'true'	'FAIL (should NOT fail)'	'true'	'FAIL (should NOT fail)'	'FAIL (should NOT fail)'	'true'	'FAIL (should NOT fail)'	'true'	'FAIL (should NOT fail)'	'FAIL (should NOT fail)'	'true'	'true'	'FAIL (should NOT fail)'	'true'	'FAIL (should NOT fail)'	'FAIL (should NOT fail)'	'FAIL (should NOT fail)'	'true'	'FAIL (should NOT fail)'	'FAIL (should NOT fail)'	'FAIL (should NOT fail)'
'Aspartate degradation'	'FAIL (should NOT fail)'	'FAIL (should NOT fail)'	'FAIL (should NOT fail)'	'FAIL (should NOT fail)'	'FAIL (should NOT fail)'	'FAIL (should NOT fail)'	'FAIL (should NOT fail)'	'FAIL (should NOT fail)'	'FAIL (should NOT fail)'	'FAIL (should NOT fail)'	'FAIL (should NOT fail)'	'FAIL (should NOT fail)'	'FAIL (should NOT fail)'	'FAIL (should NOT fail)'	'FAIL (should NOT fail)'	'FAIL (should NOT fail)'	'FAIL (should NOT fail)'	'FAIL (should NOT fail)'	'FAIL (should NOT fail)'	'FAIL (should NOT fail)'	'FAIL (should NOT fail)'	'FAIL (should NOT fail)'	'FAIL (should NOT fail)'	'FAIL (should NOT fail)'	'FAIL (should NOT fail)'	'FAIL (should NOT fail)'	'FAIL (should NOT fail)'	'FAIL (should NOT fail)'	'FAIL (should NOT fail)'	'FAIL (should NOT fail)'	'FAIL (should NOT fail)'	'FAIL (should NOT fail)'
'Conversion of aspartate to arginine'	'true'	'true'	'true'	'true'	'true'	'true'	'true'	'true'	'true'	'true'	'true'	'true'	'true'	'true'	'true'	'true'	'true'	'FAIL (should NOT fail)'	'true'	'FAIL (should NOT fail)'	'true'	'true'	'FAIL (should NOT fail)'	'true'	'true'	'true'	'true'	'true'	'true'	'true'	'true'	'true'
'Conversion of aspartate to beta-alanine'	'FAIL (should NOT fail)'	'true'	'FAIL (should NOT fail)'	'true'	'true'	'FAIL (should NOT fail)'	'FAIL (should NOT fail)'	'true'	'FAIL (should NOT fail)'	'FAIL (should NOT fail)'	'FAIL (should NOT fail)'	'FAIL (should NOT fail)'	'true'	'FAIL (should NOT fail)'	'FAIL (should NOT fail)'	'FAIL (should NOT fail)'	'FAIL (should NOT fail)'	'FAIL (should NOT fail)'	'FAIL (should NOT fail)'	'true'	'FAIL (should NOT fail)'	'true'	'FAIL (should NOT fail)'	'FAIL (should NOT fail)'	'FAIL (should NOT fail)'	'FAIL (should NOT fail)'	'FAIL (should NOT fail)'	'FAIL (should NOT fail)'	'true'	'FAIL (should NOT fail)'	'FAIL (should NOT fail)'	'FAIL (should NOT fail)'
'Conversion of asparate to asparagine'	'true'	'true'	'true'	'true'	'true'	'true'	'true'	'true'	'true'	'true'	'true'	'true'	'true'	'true'	'true'	'true'	'true'	'true'	'true'	'true'	'true'	'true'	'true'	'true'	'true'	'true'	'true'	'true'	'true'	'true'	'true'	'true'
'beta-Alanine synthesis'	'FAIL (should NOT fail)'	'FAIL (should NOT fail)'	'FAIL (should NOT fail)'	'FAIL (should NOT fail)'	'FAIL (should NOT fail)'	'FAIL (should NOT fail)'	'FAIL (should NOT fail)'	'FAIL (should NOT fail)'	'FAIL (should NOT fail)'	'FAIL (should NOT fail)'	'FAIL (should NOT fail)'	'FAIL (should NOT fail)'	'FAIL (should NOT fail)'	'FAIL (should NOT fail)'	'FAIL (should NOT fail)'	'FAIL (should NOT fail)'	'FAIL (should NOT fail)'	'FAIL (should NOT fail)'	'FAIL (should NOT fail)'	'FAIL (should NOT fail)'	'FAIL (should NOT fail)'	'FAIL (should NOT fail)'	'FAIL (should NOT fail)'	'FAIL (should NOT fail)'	'FAIL (should NOT fail)'	'FAIL (should NOT fail)'	'FAIL (should NOT fail)'	'FAIL (should NOT fail)'	'FAIL (should NOT fail)'	'FAIL (should NOT fail)'	'FAIL (should NOT fail)'	'FAIL (should NOT fail)'
'beta-Alanine degradation'	'FAIL (should NOT fail)'	'FAIL (should NOT fail)'	'FAIL (should NOT fail)'	'FAIL (should NOT fail)'	'FAIL (should NOT fail)'	'FAIL (should NOT fail)'	'FAIL (should NOT fail)'	'FAIL (should NOT fail)'	'FAIL (should NOT fail)'	'FAIL (should NOT fail)'	'FAIL (should NOT fail)'	'FAIL (should NOT fail)'	'FAIL (should NOT fail)'	'FAIL (should NOT fail)'	'FAIL (should NOT fail)'	'FAIL (should NOT fail)'	'FAIL (should NOT fail)'	'FAIL (should NOT fail)'	'FAIL (should NOT fail)'	'FAIL (should NOT fail)'	'FAIL (should NOT fail)'	'FAIL (should NOT fail)'	'FAIL (should NOT fail)'	'FAIL (should NOT fail)'	'FAIL (should NOT fail)'	'FAIL (should NOT fail)'	'FAIL (should NOT fail)'	'FAIL (should NOT fail)'	'FAIL (should NOT fail)'	'FAIL (should NOT fail)'	'FAIL (should NOT fail)'	'FAIL (should NOT fail)'
'Conversion of carnosine to beta-alanine'	'true'	'FAIL (should NOT fail)'	'true'	'FAIL (should NOT fail)'	'true'	'true'	'true'	'true'	'true'	'true'	'true'	'true'	'true'	'true'	'true'	'true'	'true'	'true'	'true'	'true'	'true'	'true'	'true'	'true'	'true'	'true'	'true'	'true'	'true'	'true'	'true'	'true'
'Beta-alanine to 3-oxopropanoate'	'FAIL (should NOT fail)'	'true'	'FAIL (should NOT fail)'	'FAIL (should NOT fail)'	'true'	'true'	'true'	'FAIL (should NOT fail)'	'true'	'FAIL (should NOT fail)'	'FAIL (should NOT fail)'	'true'	'true'	'true'	'FAIL (should NOT fail)'	'FAIL (should NOT fail)'	'true'	'true'	'FAIL (should NOT fail)'	'true'	'true'	'FAIL (should NOT fail)'	'FAIL (should NOT fail)'	'FAIL (should NOT fail)'	'true'	'FAIL (should NOT fail)'	'FAIL (should NOT fail)'	'true'	'true'	'true'	'true'	'true'
'Cysteine synthesis'	'FAIL (should fail)'	'FAIL (should fail)'	'FAIL (should fail)'	'FAIL (should fail)'	'FAIL (should fail)'	'FAIL (should fail)'	'FAIL (should fail)'	'FAIL (should fail)'	'FAIL (should fail)'	'FAIL (should fail)'	'FAIL (should fail)'	'FAIL (should fail)'	'FAIL (should fail)'	'FAIL (should fail)'	'FAIL (should fail)'	'FAIL (should fail)'	'FAIL (should fail)'	'FAIL (should fail)'	'FAIL (should fail)'	'FAIL (should fail)'	'FAIL (should fail)'	'FAIL (should fail)'	'FAIL (should fail)'	'FAIL (should fail)'	'FAIL (should fail)'	'FAIL (should fail)'	'FAIL (should fail)'	'FAIL (should fail)'	'FAIL (should fail)'	'FAIL (should fail)'	'FAIL (should fail)'	'FAIL (should fail)'
'Cysteine synthesis (need serine and methionine)'	'FAIL (should NOT fail)'	'FAIL (should NOT fail)'	'FAIL (should NOT fail)'	'FAIL (should NOT fail)'	'FAIL (should NOT fail)'	'FAIL (should NOT fail)'	'FAIL (should NOT fail)'	'FAIL (should NOT fail)'	'FAIL (should NOT fail)'	'FAIL (should NOT fail)'	'FAIL (should NOT fail)'	'FAIL (should NOT fail)'	'FAIL (should NOT fail)'	'true'	'FAIL (should NOT fail)'	'FAIL (should NOT fail)'	'true'	'true'	'FAIL (should NOT fail)'	'true'	'FAIL (should NOT fail)'	'true'	'FAIL (should NOT fail)'	'FAIL (should NOT fail)'	'FAIL (should NOT fail)'	'FAIL (should NOT fail)'	'FAIL (should NOT fail)'	'true'	'FAIL (should NOT fail)'	'true'	'FAIL (should NOT fail)'	'FAIL (should NOT fail)'
'Cysteine degradation'	'FAIL (should NOT fail)'	'FAIL (should NOT fail)'	'FAIL (should NOT fail)'	'FAIL (should NOT fail)'	'FAIL (should NOT fail)'	'FAIL (should NOT fail)'	'FAIL (should NOT fail)'	'FAIL (should NOT fail)'	'FAIL (should NOT fail)'	'FAIL (should NOT fail)'	'FAIL (should NOT fail)'	'FAIL (should NOT fail)'	'FAIL (should NOT fail)'	'FAIL (should NOT fail)'	'FAIL (should NOT fail)'	'FAIL (should NOT fail)'	'FAIL (should NOT fail)'	'FAIL (should NOT fail)'	'FAIL (should NOT fail)'	'FAIL (should NOT fail)'	'FAIL (should NOT fail)'	'FAIL (should NOT fail)'	'FAIL (should NOT fail)'	'FAIL (should NOT fail)'	'FAIL (should NOT fail)'	'FAIL (should NOT fail)'	'FAIL (should NOT fail)'	'FAIL (should NOT fail)'	'FAIL (should NOT fail)'	'FAIL (should NOT fail)'	'FAIL (should NOT fail)'	'FAIL (should NOT fail)'
'Synthesis of cysteine from cystine'	'true'	'true'	'true'	'true'	'true'	'true'	'true'	'true'	'true'	'true'	'true'	'true'	'true'	'true'	'true'	'true'	'true'	'true'	'true'	'true'	'true'	'true'	'true'	'true'	'true'	'true'	'true'	'true'	'true'	'true'	'true'	'true'
'Synthesis of taurine from cysteine'	'true'	'true'	'true'	'true'	'true'	'true'	'true'	'true'	'FAIL (should NOT fail)'	'true'	'true'	'FAIL (should NOT fail)'	'true'	'true'	'true'	'true'	'true'	'FAIL (should NOT fail)'	'FAIL (should NOT fail)'	'true'	'true'	'true'	'true'	'true'	'true'	'true'	'true'	'true'	'true'	'true'	'true'	'FAIL (should NOT fail)'
'Glutamate synthesis'	'FAIL (should NOT fail)'	'FAIL (should NOT fail)'	'FAIL (should NOT fail)'	'FAIL (should NOT fail)'	'FAIL (should NOT fail)'	'FAIL (should NOT fail)'	'FAIL (should NOT fail)'	'FAIL (should NOT fail)'	'FAIL (should NOT fail)'	'FAIL (should NOT fail)'	'FAIL (should NOT fail)'	'FAIL (should NOT fail)'	'FAIL (should NOT fail)'	'FAIL (should NOT fail)'	'FAIL (should NOT fail)'	'FAIL (should NOT fail)'	'FAIL (should NOT fail)'	'FAIL (should NOT fail)'	'FAIL (should NOT fail)'	'FAIL (should NOT fail)'	'FAIL (should NOT fail)'	'FAIL (should NOT fail)'	'FAIL (should NOT fail)'	'FAIL (should NOT fail)'	'FAIL (should NOT fail)'	'FAIL (should NOT fail)'	'FAIL (should NOT fail)'	'FAIL (should NOT fail)'	'FAIL (should NOT fail)'	'FAIL (should NOT fail)'	'FAIL (should NOT fail)'	'FAIL (should NOT fail)'
'Glutamate degradation'	'FAIL (should NOT fail)'	'FAIL (should NOT fail)'	'FAIL (should NOT fail)'	'FAIL (should NOT fail)'	'FAIL (should NOT fail)'	'FAIL (should NOT fail)'	'FAIL (should NOT fail)'	'FAIL (should NOT fail)'	'FAIL (should NOT fail)'	'FAIL (should NOT fail)'	'FAIL (should NOT fail)'	'FAIL (should NOT fail)'	'FAIL (should NOT fail)'	'FAIL (should NOT fail)'	'FAIL (should NOT fail)'	'FAIL (should NOT fail)'	'FAIL (should NOT fail)'	'FAIL (should NOT fail)'	'FAIL (should NOT fail)'	'FAIL (should NOT fail)'	'FAIL (should NOT fail)'	'FAIL (should NOT fail)'	'FAIL (should NOT fail)'	'FAIL (should NOT fail)'	'FAIL (should NOT fail)'	'FAIL (should NOT fail)'	'FAIL (should NOT fail)'	'FAIL (should NOT fail)'	'FAIL (should NOT fail)'	'FAIL (should NOT fail)'	'FAIL (should NOT fail)'	'FAIL (should NOT fail)'
'Conversion of glutamate to glutamine'	'true'	'true'	'true'	'true'	'true'	'true'	'true'	'true'	'true'	'true'	'true'	'true'	'true'	'true'	'true'	'true'	'true'	'true'	'true'	'true'	'true'	'true'	'true'	'true'	'true'	'true'	'true'	'true'	'true'	'true'	'true'	'true'
'Conversion of glutamate to proline'	'FAIL (should NOT fail)'	'FAIL (should NOT fail)'	'FAIL (should NOT fail)'	'true'	'FAIL (should NOT fail)'	'FAIL (should NOT fail)'	'FAIL (should NOT fail)'	'FAIL (should NOT fail)'	'FAIL (should NOT fail)'	'FAIL (should NOT fail)'	'FAIL (should NOT fail)'	'FAIL (should NOT fail)'	'FAIL (should NOT fail)'	'FAIL (should NOT fail)'	'FAIL (should NOT fail)'	'FAIL (should NOT fail)'	'FAIL (should NOT fail)'	'true'	'FAIL (should NOT fail)'	'FAIL (should NOT fail)'	'FAIL (should NOT fail)'	'FAIL (should NOT fail)'	'true'	'FAIL (should NOT fail)'	'FAIL (should NOT fail)'	'FAIL (should NOT fail)'	'FAIL (should NOT fail)'	'FAIL (should NOT fail)'	'FAIL (should NOT fail)'	'FAIL (should NOT fail)'	'FAIL (should NOT fail)'	'FAIL (should NOT fail)'
'Conversion of GABA into succinate'	'FAIL (should NOT fail)'	'true'	'FAIL (should NOT fail)'	'FAIL (should NOT fail)'	'true'	'true'	'true'	'FAIL (should NOT fail)'	'true'	'FAIL (should NOT fail)'	'FAIL (should NOT fail)'	'true'	'true'	'true'	'FAIL (should NOT fail)'	'FAIL (should NOT fail)'	'true'	'true'	'FAIL (should NOT fail)'	'true'	'true'	'FAIL (should NOT fail)'	'FAIL (should NOT fail)'	'FAIL (should NOT fail)'	'true'	'FAIL (should NOT fail)'	'FAIL (should NOT fail)'	'true'	'true'	'true'	'true'	'true'
'Glutamine synthesis'	'FAIL (should NOT fail)'	'FAIL (should NOT fail)'	'FAIL (should NOT fail)'	'FAIL (should NOT fail)'	'FAIL (should NOT fail)'	'FAIL (should NOT fail)'	'FAIL (should NOT fail)'	'FAIL (should NOT fail)'	'FAIL (should NOT fail)'	'FAIL (should NOT fail)'	'FAIL (should NOT fail)'	'FAIL (should NOT fail)'	'FAIL (should NOT fail)'	'FAIL (should NOT fail)'	'FAIL (should NOT fail)'	'FAIL (should NOT fail)'	'FAIL (should NOT fail)'	'FAIL (should NOT fail)'	'FAIL (should NOT fail)'	'FAIL (should NOT fail)'	'FAIL (should NOT fail)'	'FAIL (should NOT fail)'	'FAIL (should NOT fail)'	'FAIL (should NOT fail)'	'FAIL (should NOT fail)'	'FAIL (should NOT fail)'	'FAIL (should NOT fail)'	'FAIL (should NOT fail)'	'FAIL (should NOT fail)'	'FAIL (should NOT fail)'	'FAIL (should NOT fail)'	'FAIL (should NOT fail)'
'Glutamine degradation'	'FAIL (should NOT fail)'	'FAIL (should NOT fail)'	'FAIL (should NOT fail)'	'FAIL (should NOT fail)'	'FAIL (should NOT fail)'	'FAIL (should NOT fail)'	'FAIL (should NOT fail)'	'FAIL (should NOT fail)'	'FAIL (should NOT fail)'	'FAIL (should NOT fail)'	'FAIL (should NOT fail)'	'FAIL (should NOT fail)'	'FAIL (should NOT fail)'	'FAIL (should NOT fail)'	'FAIL (should NOT fail)'	'FAIL (should NOT fail)'	'FAIL (should NOT fail)'	'FAIL (should NOT fail)'	'FAIL (should NOT fail)'	'FAIL (should NOT fail)'	'FAIL (should NOT fail)'	'FAIL (should NOT fail)'	'FAIL (should NOT fail)'	'FAIL (should NOT fail)'	'FAIL (should NOT fail)'	'FAIL (should NOT fail)'	'FAIL (should NOT fail)'	'FAIL (should NOT fail)'	'FAIL (should NOT fail)'	'FAIL (should NOT fail)'	'FAIL (should NOT fail)'	'FAIL (should NOT fail)'
'Glutaminolysis (glutamine to lactate)'	'true'	'true'	'true'	'FAIL (should NOT fail)'	'true'	'true'	'true'	'true'	'true'	'true'	'true'	'true'	'true'	'FAIL (should NOT fail)'	'true'	'true'	'true'	'true'	'true'	'true'	'true'	'true'	'true'	'FAIL (should NOT fail)'	'true'	'true'	'true'	'true'	'true'	'true'	'true'	'true'
'Glutathionate synthesis'	'true'	'true'	'true'	'true'	'true'	'true'	'true'	'true'	'true'	'true'	'true'	'true'	'true'	'true'	'true'	'true'	'true'	'true'	'true'	'true'	'true'	'true'	'true'	'true'	'true'	'true'	'true'	'true'	'true'	'true'	'true'	'true'
'Glycine synthesis'	'true'	'FAIL (should NOT fail)'	'FAIL (should NOT fail)'	'FAIL (should NOT fail)'	'FAIL (should NOT fail)'	'true'	'true'	'FAIL (should NOT fail)'	'true'	'true'	'true'	'FAIL (should NOT fail)'	'true'	'true'	'FAIL (should NOT fail)'	'true'	'FAIL (should NOT fail)'	'FAIL (should NOT fail)'	'FAIL (should NOT fail)'	'FAIL (should NOT fail)'	'true'	'true'	'FAIL (should NOT fail)'	'true'	'FAIL (should NOT fail)'	'FAIL (should NOT fail)'	'FAIL (should NOT fail)'	'true'	'true'	'true'	'true'	'FAIL (should NOT fail)'
'Glycine degradation'	'FAIL (should NOT fail)'	'FAIL (should NOT fail)'	'FAIL (should NOT fail)'	'FAIL (should NOT fail)'	'FAIL (should NOT fail)'	'FAIL (should NOT fail)'	'FAIL (should NOT fail)'	'FAIL (should NOT fail)'	'FAIL (should NOT fail)'	'FAIL (should NOT fail)'	'FAIL (should NOT fail)'	'FAIL (should NOT fail)'	'FAIL (should NOT fail)'	'FAIL (should NOT fail)'	'FAIL (should NOT fail)'	'FAIL (should NOT fail)'	'FAIL (should NOT fail)'	'FAIL (should NOT fail)'	'FAIL (should NOT fail)'	'FAIL (should NOT fail)'	'FAIL (should NOT fail)'	'FAIL (should NOT fail)'	'FAIL (should NOT fail)'	'FAIL (should NOT fail)'	'FAIL (should NOT fail)'	'FAIL (should NOT fail)'	'FAIL (should NOT fail)'	'FAIL (should NOT fail)'	'FAIL (should NOT fail)'	'FAIL (should NOT fail)'	'FAIL (should NOT fail)'	'FAIL (should NOT fail)'
'Conversion of glycine to pyruvate'	'FAIL (should NOT fail)'	'FAIL (should NOT fail)'	'FAIL (should NOT fail)'	'FAIL (should NOT fail)'	'FAIL (should NOT fail)'	'true'	'true'	'FAIL (should NOT fail)'	'FAIL (should NOT fail)'	'FAIL (should NOT fail)'	'true'	'FAIL (should NOT fail)'	'true'	'true'	'FAIL (should NOT fail)'	'FAIL (should NOT fail)'	'FAIL (should NOT fail)'	'FAIL (should NOT fail)'	'FAIL (should NOT fail)'	'FAIL (should NOT fail)'	'true'	'true'	'FAIL (should NOT fail)'	'FAIL (should NOT fail)'	'true'	'FAIL (should NOT fail)'	'FAIL (should NOT fail)'	'true'	'true'	'true'	'FAIL (should NOT fail)'	'FAIL (should NOT fail)'
'Histidine synthesis'	'FAIL (should fail)'	'FAIL (should fail)'	'FAIL (should fail)'	'FAIL (should fail)'	'FAIL (should fail)'	'FAIL (should fail)'	'FAIL (should fail)'	'FAIL (should fail)'	'FAIL (should fail)'	'FAIL (should fail)'	'FAIL (should fail)'	'FAIL (should fail)'	'FAIL (should fail)'	'FAIL (should fail)'	'FAIL (should fail)'	'FAIL (should fail)'	'FAIL (should fail)'	'FAIL (should fail)'	'FAIL (should fail)'	'FAIL (should fail)'	'FAIL (should fail)'	'FAIL (should fail)'	'FAIL (should fail)'	'FAIL (should fail)'	'FAIL (should fail)'	'FAIL (should fail)'	'FAIL (should fail)'	'FAIL (should fail)'	'FAIL (should fail)'	'FAIL (should fail)'	'FAIL (should fail)'	'FAIL (should fail)'
'Histidine degradation'	'FAIL (should NOT fail)'	'FAIL (should NOT fail)'	'FAIL (should NOT fail)'	'FAIL (should NOT fail)'	'FAIL (should NOT fail)'	'FAIL (should NOT fail)'	'FAIL (should NOT fail)'	'FAIL (should NOT fail)'	'FAIL (should NOT fail)'	'FAIL (should NOT fail)'	'FAIL (should NOT fail)'	'FAIL (should NOT fail)'	'FAIL (should NOT fail)'	'FAIL (should NOT fail)'	'FAIL (should NOT fail)'	'FAIL (should NOT fail)'	'FAIL (should NOT fail)'	'FAIL (should NOT fail)'	'FAIL (should NOT fail)'	'FAIL (should NOT fail)'	'FAIL (should NOT fail)'	'FAIL (should NOT fail)'	'FAIL (should NOT fail)'	'FAIL (should NOT fail)'	'FAIL (should NOT fail)'	'FAIL (should NOT fail)'	'FAIL (should NOT fail)'	'FAIL (should NOT fail)'	'FAIL (should NOT fail)'	'FAIL (should NOT fail)'	'FAIL (should NOT fail)'	'FAIL (should NOT fail)'
'Conversion of histidine to glutamate'	'true'	'true'	'true'	'true'	'true'	'FAIL (should NOT fail)'	'true'	'FAIL (should NOT fail)'	'FAIL (should NOT fail)'	'FAIL (should NOT fail)'	'FAIL (should NOT fail)'	'FAIL (should NOT fail)'	'true'	'true'	'true'	'true'	'FAIL (should NOT fail)'	'true'	'FAIL (should NOT fail)'	'true'	'FAIL (should NOT fail)'	'true'	'FAIL (should NOT fail)'	'true'	'true'	'FAIL (should NOT fail)'	'true'	'FAIL (should NOT fail)'	'true'	'true'	'FAIL (should NOT fail)'	'true'
'Conversion of histidine to histamine'	'true'	'true'	'true'	'true'	'true'	'true'	'true'	'true'	'true'	'true'	'true'	'true'	'true'	'true'	'true'	'true'	'true'	'true'	'true'	'true'	'true'	'true'	'true'	'true'	'true'	'true'	'true'	'true'	'true'	'FAIL (should NOT fail)'	'true'	'true'
'Homocysteine synthesis'	'FAIL (should fail)'	'FAIL (should fail)'	'FAIL (should fail)'	'FAIL (should fail)'	'FAIL (should fail)'	'FAIL (should fail)'	'FAIL (should fail)'	'FAIL (should fail)'	'FAIL (should fail)'	'FAIL (should fail)'	'FAIL (should fail)'	'FAIL (should fail)'	'FAIL (should fail)'	'FAIL (should fail)'	'FAIL (should fail)'	'FAIL (should fail)'	'FAIL (should fail)'	'FAIL (should fail)'	'FAIL (should fail)'	'FAIL (should fail)'	'FAIL (should fail)'	'FAIL (should fail)'	'FAIL (should fail)'	'FAIL (should fail)'	'FAIL (should fail)'	'FAIL (should fail)'	'FAIL (should fail)'	'FAIL (should fail)'	'FAIL (should fail)'	'FAIL (should fail)'	'FAIL (should fail)'	'FAIL (should fail)'
'Homocysteine synthesis (need methionine)'	'FAIL (should NOT fail)'	'FAIL (should NOT fail)'	'FAIL (should NOT fail)'	'true'	'FAIL (should NOT fail)'	'FAIL (should NOT fail)'	'FAIL (should NOT fail)'	'FAIL (should NOT fail)'	'FAIL (should NOT fail)'	'FAIL (should NOT fail)'	'FAIL (should NOT fail)'	'FAIL (should NOT fail)'	'FAIL (should NOT fail)'	'true'	'FAIL (should NOT fail)'	'FAIL (should NOT fail)'	'true'	'true'	'FAIL (should NOT fail)'	'true'	'FAIL (should NOT fail)'	'true'	'FAIL (should NOT fail)'	'FAIL (should NOT fail)'	'FAIL (should NOT fail)'	'FAIL (should NOT fail)'	'true'	'true'	'FAIL (should NOT fail)'	'true'	'FAIL (should NOT fail)'	'FAIL (should NOT fail)'
'Homocysteine degradation'	'FAIL (should NOT fail)'	'FAIL (should NOT fail)'	'FAIL (should NOT fail)'	'FAIL (should NOT fail)'	'FAIL (should NOT fail)'	'FAIL (should NOT fail)'	'FAIL (should NOT fail)'	'FAIL (should NOT fail)'	'FAIL (should NOT fail)'	'FAIL (should NOT fail)'	'FAIL (should NOT fail)'	'FAIL (should NOT fail)'	'FAIL (should NOT fail)'	'FAIL (should NOT fail)'	'FAIL (should NOT fail)'	'FAIL (should NOT fail)'	'FAIL (should NOT fail)'	'FAIL (should NOT fail)'	'FAIL (should NOT fail)'	'FAIL (should NOT fail)'	'FAIL (should NOT fail)'	'true'	'FAIL (should NOT fail)'	'FAIL (should NOT fail)'	'FAIL (should NOT fail)'	'FAIL (should NOT fail)'	'FAIL (should NOT fail)'	'FAIL (should NOT fail)'	'true'	'FAIL (should NOT fail)'	'FAIL (should NOT fail)'	'FAIL (should NOT fail)'
'Isoleucine synthesis'	'FAIL (should fail)'	'FAIL (should fail)'	'FAIL (should fail)'	'FAIL (should fail)'	'FAIL (should fail)'	'FAIL (should fail)'	'FAIL (should fail)'	'FAIL (should fail)'	'FAIL (should fail)'	'FAIL (should fail)'	'FAIL (should fail)'	'FAIL (should fail)'	'FAIL (should fail)'	'FAIL (should fail)'	'FAIL (should fail)'	'FAIL (should fail)'	'FAIL (should fail)'	'FAIL (should fail)'	'FAIL (should fail)'	'FAIL (should fail)'	'FAIL (should fail)'	'FAIL (should fail)'	'FAIL (should fail)'	'FAIL (should fail)'	'FAIL (should fail)'	'FAIL (should fail)'	'FAIL (should fail)'	'FAIL (should fail)'	'FAIL (should fail)'	'FAIL (should fail)'	'FAIL (should fail)'	'FAIL (should fail)'
'Isoleucine degradation'	'FAIL (should NOT fail)'	'FAIL (should NOT fail)'	'FAIL (should NOT fail)'	'FAIL (should NOT fail)'	'FAIL (should NOT fail)'	'FAIL (should NOT fail)'	'FAIL (should NOT fail)'	'FAIL (should NOT fail)'	'FAIL (should NOT fail)'	'FAIL (should NOT fail)'	'FAIL (should NOT fail)'	'FAIL (should NOT fail)'	'FAIL (should NOT fail)'	'FAIL (should NOT fail)'	'FAIL (should NOT fail)'	'FAIL (should NOT fail)'	'FAIL (should NOT fail)'	'FAIL (should NOT fail)'	'FAIL (should NOT fail)'	'FAIL (should NOT fail)'	'FAIL (should NOT fail)'	'FAIL (should NOT fail)'	'FAIL (should NOT fail)'	'FAIL (should NOT fail)'	'FAIL (should NOT fail)'	'FAIL (should NOT fail)'	'FAIL (should NOT fail)'	'FAIL (should NOT fail)'	'FAIL (should NOT fail)'	'FAIL (should NOT fail)'	'FAIL (should NOT fail)'	'FAIL (should NOT fail)'
'Leucine synthesis'	'FAIL (should fail)'	'FAIL (should fail)'	'FAIL (should fail)'	'FAIL (should fail)'	'FAIL (should fail)'	'FAIL (should fail)'	'FAIL (should fail)'	'FAIL (should fail)'	'FAIL (should fail)'	'FAIL (should fail)'	'FAIL (should fail)'	'FAIL (should fail)'	'FAIL (should fail)'	'FAIL (should fail)'	'FAIL (should fail)'	'FAIL (should fail)'	'FAIL (should fail)'	'FAIL (should fail)'	'FAIL (should fail)'	'FAIL (should fail)'	'FAIL (should fail)'	'FAIL (should fail)'	'FAIL (should fail)'	'FAIL (should fail)'	'FAIL (should fail)'	'FAIL (should fail)'	'FAIL (should fail)'	'FAIL (should fail)'	'FAIL (should fail)'	'FAIL (should fail)'	'FAIL (should fail)'	'FAIL (should fail)'
'Leucine degradation'	'FAIL (should NOT fail)'	'FAIL (should NOT fail)'	'FAIL (should NOT fail)'	'FAIL (should NOT fail)'	'FAIL (should NOT fail)'	'FAIL (should NOT fail)'	'FAIL (should NOT fail)'	'FAIL (should NOT fail)'	'FAIL (should NOT fail)'	'FAIL (should NOT fail)'	'FAIL (should NOT fail)'	'FAIL (should NOT fail)'	'FAIL (should NOT fail)'	'FAIL (should NOT fail)'	'FAIL (should NOT fail)'	'FAIL (should NOT fail)'	'FAIL (should NOT fail)'	'FAIL (should NOT fail)'	'FAIL (should NOT fail)'	'FAIL (should NOT fail)'	'FAIL (should NOT fail)'	'FAIL (should NOT fail)'	'FAIL (should NOT fail)'	'FAIL (should NOT fail)'	'FAIL (should NOT fail)'	'FAIL (should NOT fail)'	'FAIL (should NOT fail)'	'FAIL (should NOT fail)'	'FAIL (should NOT fail)'	'FAIL (should NOT fail)'	'FAIL (should NOT fail)'	'FAIL (should NOT fail)'
'Conversion of leucine to acetyl-coA'	'true'	'true'	'true'	'FAIL (should NOT fail)'	'true'	'true'	'true'	'true'	'true'	'true'	'true'	'true'	'true'	'true'	'true'	'true'	'true'	'true'	'true'	'true'	'true'	'true'	'true'	'FAIL (should NOT fail)'	'true'	'FAIL (should NOT fail)'	'true'	'true'	'true'	'true'	'true'	'true'
'Lysine synthesis'	'FAIL (should fail)'	'FAIL (should fail)'	'FAIL (should fail)'	'FAIL (should fail)'	'FAIL (should fail)'	'FAIL (should fail)'	'FAIL (should fail)'	'FAIL (should fail)'	'FAIL (should fail)'	'FAIL (should fail)'	'FAIL (should fail)'	'FAIL (should fail)'	'FAIL (should fail)'	'FAIL (should fail)'	'FAIL (should fail)'	'FAIL (should fail)'	'FAIL (should fail)'	'FAIL (should fail)'	'FAIL (should fail)'	'FAIL (should fail)'	'FAIL (should fail)'	'FAIL (should fail)'	'FAIL (should fail)'	'FAIL (should fail)'	'FAIL (should fail)'	'FAIL (should fail)'	'FAIL (should fail)'	'FAIL (should fail)'	'FAIL (should fail)'	'FAIL (should fail)'	'FAIL (should fail)'	'FAIL (should fail)'
'Lysine degradation'	'FAIL (should NOT fail)'	'FAIL (should NOT fail)'	'FAIL (should NOT fail)'	'FAIL (should NOT fail)'	'FAIL (should NOT fail)'	'FAIL (should NOT fail)'	'FAIL (should NOT fail)'	'FAIL (should NOT fail)'	'FAIL (should NOT fail)'	'FAIL (should NOT fail)'	'FAIL (should NOT fail)'	'FAIL (should NOT fail)'	'FAIL (should NOT fail)'	'FAIL (should NOT fail)'	'FAIL (should NOT fail)'	'FAIL (should NOT fail)'	'FAIL (should NOT fail)'	'FAIL (should NOT fail)'	'FAIL (should NOT fail)'	'FAIL (should NOT fail)'	'FAIL (should NOT fail)'	'FAIL (should NOT fail)'	'FAIL (should NOT fail)'	'FAIL (should NOT fail)'	'FAIL (should NOT fail)'	'FAIL (should NOT fail)'	'FAIL (should NOT fail)'	'FAIL (should NOT fail)'	'FAIL (should NOT fail)'	'FAIL (should NOT fail)'	'FAIL (should NOT fail)'	'FAIL (should NOT fail)'
'Conversion of lysine to L-Saccharopine'	'true'	'true'	'true'	'true'	'true'	'true'	'true'	'true'	'true'	'true'	'true'	'true'	'true'	'true'	'true'	'true'	'true'	'true'	'FAIL (should NOT fail)'	'true'	'true'	'true'	'true'	'true'	'FAIL (should NOT fail)'	'true'	'true'	'true'	'true'	'true'	'true'	'true'
'Conversion of lysine to L-2-Aminoadipate'	'FAIL (should NOT fail)'	'FAIL (should NOT fail)'	'FAIL (should NOT fail)'	'FAIL (should NOT fail)'	'FAIL (should NOT fail)'	'FAIL (should NOT fail)'	'FAIL (should NOT fail)'	'FAIL (should NOT fail)'	'FAIL (should NOT fail)'	'FAIL (should NOT fail)'	'FAIL (should NOT fail)'	'FAIL (should NOT fail)'	'FAIL (should NOT fail)'	'FAIL (should NOT fail)'	'FAIL (should NOT fail)'	'FAIL (should NOT fail)'	'FAIL (should NOT fail)'	'FAIL (should NOT fail)'	'FAIL (should NOT fail)'	'FAIL (should NOT fail)'	'FAIL (should NOT fail)'	'FAIL (should NOT fail)'	'FAIL (should NOT fail)'	'FAIL (should NOT fail)'	'FAIL (should NOT fail)'	'FAIL (should NOT fail)'	'FAIL (should NOT fail)'	'FAIL (should NOT fail)'	'FAIL (should NOT fail)'	'FAIL (should NOT fail)'	'FAIL (should NOT fail)'	'FAIL (should NOT fail)'
'Methionine synthesis'	'FAIL (should fail)'	'FAIL (should fail)'	'FAIL (should fail)'	'FAIL (should fail)'	'FAIL (should fail)'	'FAIL (should fail)'	'FAIL (should fail)'	'FAIL (should fail)'	'FAIL (should fail)'	'FAIL (should fail)'	'FAIL (should fail)'	'FAIL (should fail)'	'FAIL (should fail)'	'FAIL (should fail)'	'FAIL (should fail)'	'FAIL (should fail)'	'FAIL (should fail)'	'FAIL (should fail)'	'FAIL (should fail)'	'FAIL (should fail)'	'FAIL (should fail)'	'FAIL (should fail)'	'FAIL (should fail)'	'FAIL (should fail)'	'FAIL (should fail)'	'FAIL (should fail)'	'FAIL (should fail)'	'FAIL (should fail)'	'FAIL (should fail)'	'FAIL (should fail)'	'FAIL (should fail)'	'FAIL (should fail)'
'Methionine degradation'	'FAIL (should NOT fail)'	'FAIL (should NOT fail)'	'FAIL (should NOT fail)'	'FAIL (should NOT fail)'	'FAIL (should NOT fail)'	'FAIL (should NOT fail)'	'FAIL (should NOT fail)'	'FAIL (should NOT fail)'	'FAIL (should NOT fail)'	'FAIL (should NOT fail)'	'FAIL (should NOT fail)'	'FAIL (should NOT fail)'	'FAIL (should NOT fail)'	'FAIL (should NOT fail)'	'FAIL (should NOT fail)'	'FAIL (should NOT fail)'	'FAIL (should NOT fail)'	'FAIL (should NOT fail)'	'FAIL (should NOT fail)'	'FAIL (should NOT fail)'	'FAIL (should NOT fail)'	'FAIL (should NOT fail)'	'FAIL (should NOT fail)'	'FAIL (should NOT fail)'	'FAIL (should NOT fail)'	'FAIL (should NOT fail)'	'FAIL (should NOT fail)'	'FAIL (should NOT fail)'	'FAIL (should NOT fail)'	'FAIL (should NOT fail)'	'FAIL (should NOT fail)'	'FAIL (should NOT fail)'
'S-adenosyl-L-methionine synthesis'	'true'	'true'	'true'	'true'	'true'	'true'	'true'	'true'	'true'	'true'	'true'	'true'	'true'	'true'	'true'	'true'	'true'	'true'	'true'	'true'	'true'	'true'	'true'	'true'	'true'	'true'	'true'	'true'	'true'	'true'	'true'	'true'
'Ornithine degradation'	'FAIL (should NOT fail)'	'FAIL (should NOT fail)'	'FAIL (should NOT fail)'	'FAIL (should NOT fail)'	'FAIL (should NOT fail)'	'FAIL (should NOT fail)'	'FAIL (should NOT fail)'	'FAIL (should NOT fail)'	'FAIL (should NOT fail)'	'FAIL (should NOT fail)'	'FAIL (should NOT fail)'	'FAIL (should NOT fail)'	'FAIL (should NOT fail)'	'FAIL (should NOT fail)'	'FAIL (should NOT fail)'	'FAIL (should NOT fail)'	'FAIL (should NOT fail)'	'FAIL (should NOT fail)'	'FAIL (should NOT fail)'	'FAIL (should NOT fail)'	'FAIL (should NOT fail)'	'FAIL (should NOT fail)'	'FAIL (should NOT fail)'	'FAIL (should NOT fail)'	'FAIL (should NOT fail)'	'FAIL (should NOT fail)'	'FAIL (should NOT fail)'	'FAIL (should NOT fail)'	'FAIL (should NOT fail)'	'FAIL (should NOT fail)'	'FAIL (should NOT fail)'	'FAIL (should NOT fail)'
'Synthesis of ornithine from glutamine'	'true'	'true'	'true'	'true'	'true'	'true'	'true'	'true'	'true'	'true'	'true'	'true'	'true'	'true'	'true'	'true'	'true'	'true'	'true'	'true'	'true'	'true'	'true'	'true'	'true'	'true'	'true'	'true'	'true'	'true'	'true'	'true'
'Synthesis of spermidine from ornithine'	'true'	'true'	'true'	'true'	'true'	'true'	'true'	'true'	'true'	'true'	'true'	'true'	'true'	'true'	'true'	'true'	'true'	'true'	'true'	'true'	'true'	'true'	'true'	'true'	'true'	'true'	'true'	'true'	'true'	'true'	'true'	'true'
'Serine synthesis'	'true'	'true'	'true'	'FAIL (should NOT fail)'	'true'	'true'	'true'	'true'	'true'	'true'	'true'	'true'	'true'	'true'	'true'	'true'	'true'	'true'	'true'	'true'	'true'	'true'	'FAIL (should NOT fail)'	'true'	'FAIL (should NOT fail)'	'true'	'FAIL (should NOT fail)'	'true'	'true'	'true'	'true'	'true'
'Serine degradation'	'FAIL (should NOT fail)'	'FAIL (should NOT fail)'	'FAIL (should NOT fail)'	'FAIL (should NOT fail)'	'FAIL (should NOT fail)'	'FAIL (should NOT fail)'	'FAIL (should NOT fail)'	'FAIL (should NOT fail)'	'FAIL (should NOT fail)'	'FAIL (should NOT fail)'	'FAIL (should NOT fail)'	'FAIL (should NOT fail)'	'FAIL (should NOT fail)'	'FAIL (should NOT fail)'	'FAIL (should NOT fail)'	'FAIL (should NOT fail)'	'FAIL (should NOT fail)'	'FAIL (should NOT fail)'	'FAIL (should NOT fail)'	'FAIL (should NOT fail)'	'FAIL (should NOT fail)'	'FAIL (should NOT fail)'	'FAIL (should NOT fail)'	'FAIL (should NOT fail)'	'FAIL (should NOT fail)'	'FAIL (should NOT fail)'	'FAIL (should NOT fail)'	'FAIL (should NOT fail)'	'FAIL (should NOT fail)'	'FAIL (should NOT fail)'	'FAIL (should NOT fail)'	'FAIL (should NOT fail)'
'Phenylalanine synthesis'	'FAIL (should fail)'	'FAIL (should fail)'	'FAIL (should fail)'	'FAIL (should fail)'	'FAIL (should fail)'	'FAIL (should fail)'	'FAIL (should fail)'	'FAIL (should fail)'	'FAIL (should fail)'	'FAIL (should fail)'	'FAIL (should fail)'	'FAIL (should fail)'	'FAIL (should fail)'	'FAIL (should fail)'	'FAIL (should fail)'	'FAIL (should fail)'	'FAIL (should fail)'	'FAIL (should fail)'	'FAIL (should fail)'	'FAIL (should fail)'	'FAIL (should fail)'	'FAIL (should fail)'	'FAIL (should fail)'	'FAIL (should fail)'	'FAIL (should fail)'	'FAIL (should fail)'	'FAIL (should fail)'	'FAIL (should fail)'	'FAIL (should fail)'	'FAIL (should fail)'	'FAIL (should fail)'	'FAIL (should fail)'
'Phenylalanine degradation'	'FAIL (should NOT fail)'	'FAIL (should NOT fail)'	'FAIL (should NOT fail)'	'FAIL (should NOT fail)'	'FAIL (should NOT fail)'	'FAIL (should NOT fail)'	'FAIL (should NOT fail)'	'FAIL (should NOT fail)'	'FAIL (should NOT fail)'	'FAIL (should NOT fail)'	'FAIL (should NOT fail)'	'FAIL (should NOT fail)'	'FAIL (should NOT fail)'	'FAIL (should NOT fail)'	'FAIL (should NOT fail)'	'FAIL (should NOT fail)'	'FAIL (should NOT fail)'	'FAIL (should NOT fail)'	'FAIL (should NOT fail)'	'FAIL (should NOT fail)'	'FAIL (should NOT fail)'	'FAIL (should NOT fail)'	'FAIL (should NOT fail)'	'FAIL (should NOT fail)'	'FAIL (should NOT fail)'	'FAIL (should NOT fail)'	'FAIL (should NOT fail)'	'FAIL (should NOT fail)'	'FAIL (should NOT fail)'	'FAIL (should NOT fail)'	'FAIL (should NOT fail)'	'FAIL (should NOT fail)'
'Phenylalanine to phenylacetaldehyde'	'true'	'true'	'true'	'FAIL (should NOT fail)'	'true'	'true'	'true'	'true'	'true'	'true'	'true'	'true'	'true'	'true'	'true'	'FAIL (should NOT fail)'	'true'	'true'	'true'	'true'	'true'	'true'	'true'	'FAIL (should NOT fail)'	'true'	'true'	'true'	'true'	'true'	'true'	'true'	'true'
'Phenylalanine to phenylacetyl-L-glutaminate'	'true'	'true'	'true'	'FAIL (should NOT fail)'	'true'	'true'	'true'	'true'	'true'	'true'	'true'	'true'	'true'	'true'	'true'	'FAIL (should NOT fail)'	'true'	'true'	'true'	'true'	'true'	'true'	'true'	'FAIL (should NOT fail)'	'true'	'true'	'true'	'true'	'true'	'true'	'true'	'true'
'Phenylalanine to tyrosine'	'FAIL (should NOT fail)'	'true'	'FAIL (should NOT fail)'	'FAIL (should NOT fail)'	'FAIL (should NOT fail)'	'true'	'true'	'FAIL (should NOT fail)'	'FAIL (should NOT fail)'	'FAIL (should NOT fail)'	'true'	'FAIL (should NOT fail)'	'true'	'true'	'FAIL (should NOT fail)'	'FAIL (should NOT fail)'	'FAIL (should NOT fail)'	'true'	'FAIL (should NOT fail)'	'true'	'true'	'true'	'FAIL (should NOT fail)'	'FAIL (should NOT fail)'	'true'	'FAIL (should NOT fail)'	'FAIL (should NOT fail)'	'true'	'true'	'FAIL (should NOT fail)'	'FAIL (should NOT fail)'	'FAIL (should NOT fail)'
'Proline synthesis'	'FAIL (should NOT fail)'	'FAIL (should NOT fail)'	'FAIL (should NOT fail)'	'FAIL (should NOT fail)'	'FAIL (should NOT fail)'	'FAIL (should NOT fail)'	'FAIL (should NOT fail)'	'FAIL (should NOT fail)'	'FAIL (should NOT fail)'	'FAIL (should NOT fail)'	'FAIL (should NOT fail)'	'FAIL (should NOT fail)'	'FAIL (should NOT fail)'	'FAIL (should NOT fail)'	'FAIL (should NOT fail)'	'FAIL (should NOT fail)'	'FAIL (should NOT fail)'	'FAIL (should NOT fail)'	'FAIL (should NOT fail)'	'FAIL (should NOT fail)'	'FAIL (should NOT fail)'	'FAIL (should NOT fail)'	'true'	'FAIL (should NOT fail)'	'FAIL (should NOT fail)'	'FAIL (should NOT fail)'	'FAIL (should NOT fail)'	'FAIL (should NOT fail)'	'FAIL (should NOT fail)'	'FAIL (should NOT fail)'	'FAIL (should NOT fail)'	'FAIL (should NOT fail)'
'Proline degradation'	'FAIL (should NOT fail)'	'FAIL (should NOT fail)'	'FAIL (should NOT fail)'	'FAIL (should NOT fail)'	'FAIL (should NOT fail)'	'FAIL (should NOT fail)'	'FAIL (should NOT fail)'	'FAIL (should NOT fail)'	'FAIL (should NOT fail)'	'FAIL (should NOT fail)'	'FAIL (should NOT fail)'	'FAIL (should NOT fail)'	'FAIL (should NOT fail)'	'FAIL (should NOT fail)'	'FAIL (should NOT fail)'	'FAIL (should NOT fail)'	'FAIL (should NOT fail)'	'FAIL (should NOT fail)'	'FAIL (should NOT fail)'	'FAIL (should NOT fail)'	'FAIL (should NOT fail)'	'FAIL (should NOT fail)'	'FAIL (should NOT fail)'	'FAIL (should NOT fail)'	'FAIL (should NOT fail)'	'FAIL (should NOT fail)'	'FAIL (should NOT fail)'	'FAIL (should NOT fail)'	'FAIL (should NOT fail)'	'FAIL (should NOT fail)'	'FAIL (should NOT fail)'	'FAIL (should NOT fail)'
'Synthesis of proline from glutamine'	'FAIL (should NOT fail)'	'FAIL (should NOT fail)'	'FAIL (should NOT fail)'	'true'	'FAIL (should NOT fail)'	'FAIL (should NOT fail)'	'FAIL (should NOT fail)'	'FAIL (should NOT fail)'	'FAIL (should NOT fail)'	'FAIL (should NOT fail)'	'FAIL (should NOT fail)'	'FAIL (should NOT fail)'	'FAIL (should NOT fail)'	'FAIL (should NOT fail)'	'FAIL (should NOT fail)'	'FAIL (should NOT fail)'	'FAIL (should NOT fail)'	'true'	'FAIL (should NOT fail)'	'FAIL (should NOT fail)'	'FAIL (should NOT fail)'	'FAIL (should NOT fail)'	'true'	'FAIL (should NOT fail)'	'FAIL (should NOT fail)'	'FAIL (should NOT fail)'	'FAIL (should NOT fail)'	'FAIL (should NOT fail)'	'FAIL (should NOT fail)'	'FAIL (should NOT fail)'	'FAIL (should NOT fail)'	'FAIL (should NOT fail)'
'Threonine synthesis'	'FAIL (should fail)'	'FAIL (should fail)'	'FAIL (should fail)'	'FAIL (should fail)'	'FAIL (should fail)'	'FAIL (should fail)'	'FAIL (should fail)'	'FAIL (should fail)'	'FAIL (should fail)'	'FAIL (should fail)'	'FAIL (should fail)'	'FAIL (should fail)'	'FAIL (should fail)'	'FAIL (should fail)'	'FAIL (should fail)'	'FAIL (should fail)'	'FAIL (should fail)'	'FAIL (should fail)'	'FAIL (should fail)'	'FAIL (should fail)'	'FAIL (should fail)'	'FAIL (should fail)'	'FAIL (should fail)'	'FAIL (should fail)'	'FAIL (should fail)'	'FAIL (should fail)'	'FAIL (should fail)'	'FAIL (should fail)'	'FAIL (should fail)'	'FAIL (should fail)'	'FAIL (should fail)'	'FAIL (should fail)'
'Threonine degradation'	'FAIL (should NOT fail)'	'FAIL (should NOT fail)'	'FAIL (should NOT fail)'	'FAIL (should NOT fail)'	'FAIL (should NOT fail)'	'FAIL (should NOT fail)'	'FAIL (should NOT fail)'	'FAIL (should NOT fail)'	'FAIL (should NOT fail)'	'FAIL (should NOT fail)'	'FAIL (should NOT fail)'	'FAIL (should NOT fail)'	'FAIL (should NOT fail)'	'FAIL (should NOT fail)'	'FAIL (should NOT fail)'	'FAIL (should NOT fail)'	'FAIL (should NOT fail)'	'FAIL (should NOT fail)'	'FAIL (should NOT fail)'	'FAIL (should NOT fail)'	'FAIL (should NOT fail)'	'FAIL (should NOT fail)'	'FAIL (should NOT fail)'	'FAIL (should NOT fail)'	'FAIL (should NOT fail)'	'FAIL (should NOT fail)'	'FAIL (should NOT fail)'	'FAIL (should NOT fail)'	'FAIL (should NOT fail)'	'FAIL (should NOT fail)'	'FAIL (should NOT fail)'	'FAIL (should NOT fail)'
'Tryptophan synthesis'	'FAIL (should fail)'	'FAIL (should fail)'	'FAIL (should fail)'	'FAIL (should fail)'	'FAIL (should fail)'	'FAIL (should fail)'	'FAIL (should fail)'	'FAIL (should fail)'	'FAIL (should fail)'	'FAIL (should fail)'	'FAIL (should fail)'	'FAIL (should fail)'	'FAIL (should fail)'	'FAIL (should fail)'	'FAIL (should fail)'	'FAIL (should fail)'	'FAIL (should fail)'	'FAIL (should fail)'	'FAIL (should fail)'	'FAIL (should fail)'	'FAIL (should fail)'	'FAIL (should fail)'	'FAIL (should fail)'	'FAIL (should fail)'	'FAIL (should fail)'	'FAIL (should fail)'	'FAIL (should fail)'	'FAIL (should fail)'	'FAIL (should fail)'	'FAIL (should fail)'	'FAIL (should fail)'	'FAIL (should fail)'
'Tryptophan degradation'	'FAIL (should NOT fail)'	'FAIL (should NOT fail)'	'FAIL (should NOT fail)'	'FAIL (should NOT fail)'	'FAIL (should NOT fail)'	'FAIL (should NOT fail)'	'FAIL (should NOT fail)'	'FAIL (should NOT fail)'	'FAIL (should NOT fail)'	'FAIL (should NOT fail)'	'FAIL (should NOT fail)'	'FAIL (should NOT fail)'	'FAIL (should NOT fail)'	'FAIL (should NOT fail)'	'FAIL (should NOT fail)'	'FAIL (should NOT fail)'	'FAIL (should NOT fail)'	'FAIL (should NOT fail)'	'FAIL (should NOT fail)'	'FAIL (should NOT fail)'	'FAIL (should NOT fail)'	'FAIL (should NOT fail)'	'FAIL (should NOT fail)'	'FAIL (should NOT fail)'	'FAIL (should NOT fail)'	'FAIL (should NOT fail)'	'FAIL (should NOT fail)'	'FAIL (should NOT fail)'	'FAIL (should NOT fail)'	'FAIL (should NOT fail)'	'FAIL (should NOT fail)'	'FAIL (should NOT fail)'
'Synthesis of anthranilate from tryptophan'	'true'	'FAIL (should NOT fail)'	'true'	'FAIL (should NOT fail)'	'true'	'true'	'true'	'true'	'true'	'true'	'true'	'true'	'true'	'true'	'true'	'true'	'true'	'true'	'true'	'true'	'true'	'true'	'FAIL (should NOT fail)'	'true'	'true'	'true'	'true'	'true'	'true'	'FAIL (should NOT fail)'	'true'	'true'
'Synthesis of kynate from tryptophan'	'FAIL (should NOT fail)'	'FAIL (should NOT fail)'	'true'	'FAIL (should NOT fail)'	'true'	'FAIL (should NOT fail)'	'FAIL (should NOT fail)'	'true'	'FAIL (should NOT fail)'	'true'	'true'	'true'	'true'	'true'	'true'	'true'	'true'	'FAIL (should NOT fail)'	'FAIL (should NOT fail)'	'true'	'true'	'true'	'FAIL (should NOT fail)'	'true'	'true'	'true'	'true'	'FAIL (should NOT fail)'	'true'	'true'	'true'	'true'
'Synthesis of L-kynurenine from tryptophan'	'true'	'true'	'true'	'true'	'true'	'true'	'true'	'true'	'true'	'true'	'true'	'true'	'true'	'true'	'true'	'true'	'true'	'true'	'true'	'true'	'true'	'true'	'FAIL (should NOT fail)'	'true'	'true'	'true'	'true'	'true'	'true'	'true'	'true'	'true'
'Synthesis of N-formylanthranilate from tryptophan'	'true'	'FAIL (should NOT fail)'	'true'	'FAIL (should NOT fail)'	'true'	'true'	'true'	'true'	'true'	'true'	'true'	'true'	'true'	'true'	'true'	'true'	'true'	'true'	'true'	'true'	'true'	'true'	'FAIL (should NOT fail)'	'true'	'true'	'true'	'true'	'true'	'true'	'FAIL (should NOT fail)'	'true'	'true'
'Synthesis of quinolinate from tryptophan'	'true'	'true'	'true'	'true'	'FAIL (should NOT fail)'	'true'	'true'	'true'	'true'	'true'	'true'	'true'	'true'	'true'	'true'	'true'	'true'	'FAIL (should NOT fail)'	'true'	'true'	'true'	'true'	'FAIL (should NOT fail)'	'true'	'true'	'true'	'true'	'true'	'true'	'true'	'true'	'true'
'Synthesis of serotonin from tryptophan'	'FAIL (should NOT fail)'	'true'	'true'	'FAIL (should NOT fail)'	'FAIL (should NOT fail)'	'true'	'true'	'FAIL (should NOT fail)'	'FAIL (should NOT fail)'	'FAIL (should NOT fail)'	'FAIL (should NOT fail)'	'FAIL (should NOT fail)'	'true'	'true'	'true'	'true'	'FAIL (should NOT fail)'	'true'	'FAIL (should NOT fail)'	'true'	'true'	'FAIL (should NOT fail)'	'true'	'FAIL (should NOT fail)'	'true'	'FAIL (should NOT fail)'	'FAIL (should NOT fail)'	'true'	'true'	'FAIL (should NOT fail)'	'true'	'FAIL (should NOT fail)'
'Tyrosine synthesis'	'FAIL (should fail)'	'FAIL (should fail)'	'FAIL (should fail)'	'FAIL (should fail)'	'FAIL (should fail)'	'FAIL (should fail)'	'FAIL (should fail)'	'FAIL (should fail)'	'FAIL (should fail)'	'FAIL (should fail)'	'FAIL (should fail)'	'FAIL (should fail)'	'FAIL (should fail)'	'FAIL (should fail)'	'FAIL (should fail)'	'FAIL (should fail)'	'FAIL (should fail)'	'FAIL (should fail)'	'FAIL (should fail)'	'FAIL (should fail)'	'FAIL (should fail)'	'FAIL (should fail)'	'FAIL (should fail)'	'FAIL (should fail)'	'FAIL (should fail)'	'FAIL (should fail)'	'FAIL (should fail)'	'FAIL (should fail)'	'FAIL (should fail)'	'FAIL (should fail)'	'FAIL (should fail)'	'FAIL (should fail)'
'Tyrosine synthesis (need phenylalanine)'	'true'	'true'	'FAIL (should NOT fail)'	'FAIL (should NOT fail)'	'true'	'true'	'true'	'true'	'FAIL (should NOT fail)'	'true'	'true'	'FAIL (should NOT fail)'	'true'	'true'	'true'	'FAIL (should NOT fail)'	'true'	'true'	'FAIL (should NOT fail)'	'true'	'true'	'true'	'FAIL (should NOT fail)'	'FAIL (should NOT fail)'	'true'	'true'	'true'	'true'	'true'	'true'	'true'	'true'
'Tyrosine degradation'	'FAIL (should NOT fail)'	'FAIL (should NOT fail)'	'FAIL (should NOT fail)'	'FAIL (should NOT fail)'	'FAIL (should NOT fail)'	'FAIL (should NOT fail)'	'FAIL (should NOT fail)'	'FAIL (should NOT fail)'	'FAIL (should NOT fail)'	'FAIL (should NOT fail)'	'FAIL (should NOT fail)'	'FAIL (should NOT fail)'	'FAIL (should NOT fail)'	'FAIL (should NOT fail)'	'FAIL (should NOT fail)'	'FAIL (should NOT fail)'	'FAIL (should NOT fail)'	'FAIL (should NOT fail)'	'FAIL (should NOT fail)'	'FAIL (should NOT fail)'	'FAIL (should NOT fail)'	'FAIL (should NOT fail)'	'FAIL (should NOT fail)'	'FAIL (should NOT fail)'	'FAIL (should NOT fail)'	'FAIL (should NOT fail)'	'FAIL (should NOT fail)'	'FAIL (should NOT fail)'	'FAIL (should NOT fail)'	'FAIL (should NOT fail)'	'FAIL (should NOT fail)'	'FAIL (should NOT fail)'
'Tyrosine to adrenaline'	'FAIL (should NOT fail)'	'FAIL (should NOT fail)'	'FAIL (should NOT fail)'	'FAIL (should NOT fail)'	'FAIL (should NOT fail)'	'FAIL (should NOT fail)'	'FAIL (should NOT fail)'	'FAIL (should NOT fail)'	'FAIL (should NOT fail)'	'FAIL (should NOT fail)'	'FAIL (should NOT fail)'	'FAIL (should NOT fail)'	'FAIL (should NOT fail)'	'FAIL (should NOT fail)'	'FAIL (should NOT fail)'	'FAIL (should NOT fail)'	'FAIL (should NOT fail)'	'FAIL (should NOT fail)'	'FAIL (should NOT fail)'	'FAIL (should NOT fail)'	'FAIL (should NOT fail)'	'FAIL (should NOT fail)'	'FAIL (should NOT fail)'	'FAIL (should NOT fail)'	'FAIL (should NOT fail)'	'FAIL (should NOT fail)'	'FAIL (should NOT fail)'	'FAIL (should NOT fail)'	'true'	'FAIL (should NOT fail)'	'FAIL (should NOT fail)'	'FAIL (should NOT fail)'
'Tyrosine to dopamine'	'FAIL (should NOT fail)'	'FAIL (should NOT fail)'	'FAIL (should NOT fail)'	'FAIL (should NOT fail)'	'FAIL (should NOT fail)'	'FAIL (should NOT fail)'	'FAIL (should NOT fail)'	'FAIL (should NOT fail)'	'FAIL (should NOT fail)'	'FAIL (should NOT fail)'	'FAIL (should NOT fail)'	'FAIL (should NOT fail)'	'FAIL (should NOT fail)'	'FAIL (should NOT fail)'	'FAIL (should NOT fail)'	'FAIL (should NOT fail)'	'FAIL (should NOT fail)'	'FAIL (should NOT fail)'	'FAIL (should NOT fail)'	'FAIL (should NOT fail)'	'FAIL (should NOT fail)'	'FAIL (should NOT fail)'	'FAIL (should NOT fail)'	'FAIL (should NOT fail)'	'FAIL (should NOT fail)'	'FAIL (should NOT fail)'	'FAIL (should NOT fail)'	'FAIL (should NOT fail)'	'true'	'FAIL (should NOT fail)'	'FAIL (should NOT fail)'	'FAIL (should NOT fail)'
'Tyrosine to acetoacetate and fumarate'	'true'	'true'	'true'	'true'	'true'	'true'	'true'	'true'	'true'	'true'	'true'	'true'	'true'	'true'	'true'	'true'	'true'	'true'	'true'	'true'	'true'	'true'	'true'	'true'	'true'	'true'	'true'	'true'	'true'	'true'	'true'	'true'
'Valine synthesis'	'FAIL (should fail)'	'FAIL (should fail)'	'FAIL (should fail)'	'FAIL (should fail)'	'FAIL (should fail)'	'FAIL (should fail)'	'FAIL (should fail)'	'FAIL (should fail)'	'FAIL (should fail)'	'FAIL (should fail)'	'FAIL (should fail)'	'FAIL (should fail)'	'FAIL (should fail)'	'FAIL (should fail)'	'FAIL (should fail)'	'FAIL (should fail)'	'FAIL (should fail)'	'FAIL (should fail)'	'FAIL (should fail)'	'FAIL (should fail)'	'FAIL (should fail)'	'FAIL (should fail)'	'FAIL (should fail)'	'FAIL (should fail)'	'FAIL (should fail)'	'FAIL (should fail)'	'FAIL (should fail)'	'FAIL (should fail)'	'FAIL (should fail)'	'FAIL (should fail)'	'FAIL (should fail)'	'FAIL (should fail)'
'Valine degradation'	'FAIL (should NOT fail)'	'FAIL (should NOT fail)'	'FAIL (should NOT fail)'	'FAIL (should NOT fail)'	'FAIL (should NOT fail)'	'FAIL (should NOT fail)'	'FAIL (should NOT fail)'	'FAIL (should NOT fail)'	'FAIL (should NOT fail)'	'FAIL (should NOT fail)'	'FAIL (should NOT fail)'	'FAIL (should NOT fail)'	'FAIL (should NOT fail)'	'FAIL (should NOT fail)'	'FAIL (should NOT fail)'	'FAIL (should NOT fail)'	'FAIL (should NOT fail)'	'FAIL (should NOT fail)'	'FAIL (should NOT fail)'	'FAIL (should NOT fail)'	'FAIL (should NOT fail)'	'FAIL (should NOT fail)'	'FAIL (should NOT fail)'	'FAIL (should NOT fail)'	'FAIL (should NOT fail)'	'FAIL (should NOT fail)'	'FAIL (should NOT fail)'	'FAIL (should NOT fail)'	'FAIL (should NOT fail)'	'FAIL (should NOT fail)'	'FAIL (should NOT fail)'	'FAIL (should NOT fail)'
'Valine to succinyl-coA'	'true'	'true'	'FAIL (should NOT fail)'	'true'	'true'	'true'	'true'	'true'	'true'	'true'	'true'	'true'	'true'	'true'	'FAIL (should NOT fail)'	'FAIL (should NOT fail)'	'true'	'true'	'true'	'true'	'true'	'true'	'true'	'true'	'true'	'true'	'FAIL (should NOT fail)'	'true'	'true'	'true'	'FAIL (should NOT fail)'	'true'
'Hydroxymethylglutaryl-CoA synthesis'	'FAIL (should NOT fail)'	'FAIL (should NOT fail)'	'FAIL (should NOT fail)'	'FAIL (should NOT fail)'	'FAIL (should NOT fail)'	'true'	'true'	'FAIL (should NOT fail)'	'FAIL (should NOT fail)'	'FAIL (should NOT fail)'	'FAIL (should NOT fail)'	'FAIL (should NOT fail)'	'FAIL (should NOT fail)'	'true'	'FAIL (should NOT fail)'	'FAIL (should NOT fail)'	'FAIL (should NOT fail)'	'FAIL (should NOT fail)'	'FAIL (should NOT fail)'	'FAIL (should NOT fail)'	'true'	'true'	'FAIL (should NOT fail)'	'FAIL (should NOT fail)'	'true'	'true'	'FAIL (should NOT fail)'	'true'	'true'	'FAIL (should NOT fail)'	'FAIL (should NOT fail)'	'true'
'Cholesterol synthesis'	'FAIL (should NOT fail)'	'FAIL (should NOT fail)'	'FAIL (should NOT fail)'	'FAIL (should NOT fail)'	'FAIL (should NOT fail)'	'FAIL (should NOT fail)'	'FAIL (should NOT fail)'	'FAIL (should NOT fail)'	'FAIL (should NOT fail)'	'FAIL (should NOT fail)'	'FAIL (should NOT fail)'	'FAIL (should NOT fail)'	'FAIL (should NOT fail)'	'FAIL (should NOT fail)'	'FAIL (should NOT fail)'	'FAIL (should NOT fail)'	'FAIL (should NOT fail)'	'FAIL (should NOT fail)'	'FAIL (should NOT fail)'	'FAIL (should NOT fail)'	'FAIL (should NOT fail)'	'FAIL (should NOT fail)'	'FAIL (should NOT fail)'	'FAIL (should NOT fail)'	'FAIL (should NOT fail)'	'FAIL (should NOT fail)'	'FAIL (should NOT fail)'	'FAIL (should NOT fail)'	'FAIL (should NOT fail)'	'FAIL (should NOT fail)'	'FAIL (should NOT fail)'	'FAIL (should NOT fail)'
'Acetoacetate synthesis'	'FAIL (should NOT fail)'	'FAIL (should NOT fail)'	'FAIL (should NOT fail)'	'FAIL (should NOT fail)'	'FAIL (should NOT fail)'	'true'	'true'	'FAIL (should NOT fail)'	'FAIL (should NOT fail)'	'FAIL (should NOT fail)'	'FAIL (should NOT fail)'	'FAIL (should NOT fail)'	'FAIL (should NOT fail)'	'true'	'FAIL (should NOT fail)'	'FAIL (should NOT fail)'	'FAIL (should NOT fail)'	'FAIL (should NOT fail)'	'FAIL (should NOT fail)'	'FAIL (should NOT fail)'	'true'	'true'	'FAIL (should NOT fail)'	'FAIL (should NOT fail)'	'true'	'true'	'FAIL (should NOT fail)'	'true'	'true'	'FAIL (should NOT fail)'	'FAIL (should NOT fail)'	'true'
'Mevalonate synthesis'	'true'	'true'	'true'	'true'	'true'	'true'	'true'	'true'	'true'	'true'	'true'	'true'	'true'	'true'	'true'	'true'	'true'	'true'	'true'	'true'	'true'	'true'	'true'	'true'	'true'	'true'	'true'	'true'	'true'	'true'	'true'	'true'
'Farnesyl-pyrophosphate synthesis'	'true'	'true'	'true'	'true'	'true'	'true'	'true'	'true'	'true'	'true'	'true'	'true'	'true'	'true'	'true'	'true'	'true'	'true'	'true'	'true'	'true'	'true'	'true'	'true'	'true'	'true'	'true'	'true'	'true'	'true'	'true'	'true'
'Glycerol-3-phosphate synthesis'	'true'	'true'	'true'	'FAIL (should NOT fail)'	'true'	'true'	'true'	'FAIL (should NOT fail)'	'true'	'true'	'true'	'true'	'true'	'true'	'true'	'FAIL (should NOT fail)'	'FAIL (should NOT fail)'	'true'	'FAIL (should NOT fail)'	'true'	'true'	'true'	'true'	'true'	'true'	'true'	'FAIL (should NOT fail)'	'true'	'true'	'true'	'true'	'FAIL (should NOT fail)'
'Phosphatidyl-choline synthesis'	'FAIL (should NOT fail)'	'FAIL (should NOT fail)'	'FAIL (should NOT fail)'	'FAIL (should NOT fail)'	'FAIL (should NOT fail)'	'FAIL (should NOT fail)'	'FAIL (should NOT fail)'	'FAIL (should NOT fail)'	'FAIL (should NOT fail)'	'FAIL (should NOT fail)'	'FAIL (should NOT fail)'	'FAIL (should NOT fail)'	'FAIL (should NOT fail)'	'FAIL (should NOT fail)'	'FAIL (should NOT fail)'	'FAIL (should NOT fail)'	'FAIL (should NOT fail)'	'FAIL (should NOT fail)'	'FAIL (should NOT fail)'	'FAIL (should NOT fail)'	'FAIL (should NOT fail)'	'FAIL (should NOT fail)'	'FAIL (should NOT fail)'	'FAIL (should NOT fail)'	'FAIL (should NOT fail)'	'FAIL (should NOT fail)'	'FAIL (should NOT fail)'	'FAIL (should NOT fail)'	'true'	'FAIL (should NOT fail)'	'FAIL (should NOT fail)'	'FAIL (should NOT fail)'
'Phosphatidyl-ethanolamine synthesis'	'FAIL (should NOT fail)'	'FAIL (should NOT fail)'	'FAIL (should NOT fail)'	'FAIL (should NOT fail)'	'FAIL (should NOT fail)'	'FAIL (should NOT fail)'	'FAIL (should NOT fail)'	'FAIL (should NOT fail)'	'FAIL (should NOT fail)'	'FAIL (should NOT fail)'	'FAIL (should NOT fail)'	'FAIL (should NOT fail)'	'FAIL (should NOT fail)'	'FAIL (should NOT fail)'	'FAIL (should NOT fail)'	'FAIL (should NOT fail)'	'FAIL (should NOT fail)'	'FAIL (should NOT fail)'	'FAIL (should NOT fail)'	'FAIL (should NOT fail)'	'FAIL (should NOT fail)'	'FAIL (should NOT fail)'	'FAIL (should NOT fail)'	'FAIL (should NOT fail)'	'FAIL (should NOT fail)'	'FAIL (should NOT fail)'	'FAIL (should NOT fail)'	'FAIL (should NOT fail)'	'true'	'FAIL (should NOT fail)'	'FAIL (should NOT fail)'	'FAIL (should NOT fail)'
'Phosphatidyl-serine synthesis'	'FAIL (should NOT fail)'	'FAIL (should NOT fail)'	'FAIL (should NOT fail)'	'FAIL (should NOT fail)'	'FAIL (should NOT fail)'	'FAIL (should NOT fail)'	'FAIL (should NOT fail)'	'FAIL (should NOT fail)'	'FAIL (should NOT fail)'	'FAIL (should NOT fail)'	'FAIL (should NOT fail)'	'FAIL (should NOT fail)'	'FAIL (should NOT fail)'	'FAIL (should NOT fail)'	'FAIL (should NOT fail)'	'FAIL (should NOT fail)'	'FAIL (should NOT fail)'	'FAIL (should NOT fail)'	'FAIL (should NOT fail)'	'FAIL (should NOT fail)'	'FAIL (should NOT fail)'	'FAIL (should NOT fail)'	'FAIL (should NOT fail)'	'FAIL (should NOT fail)'	'FAIL (should NOT fail)'	'FAIL (should NOT fail)'	'FAIL (should NOT fail)'	'FAIL (should NOT fail)'	'true'	'FAIL (should NOT fail)'	'FAIL (should NOT fail)'	'FAIL (should NOT fail)'
'Phosphatidyl-inositol synthesis'	'FAIL (should NOT fail)'	'FAIL (should NOT fail)'	'FAIL (should NOT fail)'	'FAIL (should NOT fail)'	'FAIL (should NOT fail)'	'FAIL (should NOT fail)'	'FAIL (should NOT fail)'	'FAIL (should NOT fail)'	'FAIL (should NOT fail)'	'FAIL (should NOT fail)'	'FAIL (should NOT fail)'	'FAIL (should NOT fail)'	'FAIL (should NOT fail)'	'FAIL (should NOT fail)'	'FAIL (should NOT fail)'	'FAIL (should NOT fail)'	'FAIL (should NOT fail)'	'FAIL (should NOT fail)'	'FAIL (should NOT fail)'	'FAIL (should NOT fail)'	'FAIL (should NOT fail)'	'FAIL (should NOT fail)'	'FAIL (should NOT fail)'	'FAIL (should NOT fail)'	'FAIL (should NOT fail)'	'FAIL (should NOT fail)'	'FAIL (should NOT fail)'	'FAIL (should NOT fail)'	'true'	'FAIL (should NOT fail)'	'FAIL (should NOT fail)'	'FAIL (should NOT fail)'
'Cardiolipin synthesis'	'FAIL (should NOT fail)'	'FAIL (should NOT fail)'	'FAIL (should NOT fail)'	'FAIL (should NOT fail)'	'FAIL (should NOT fail)'	'FAIL (should NOT fail)'	'FAIL (should NOT fail)'	'FAIL (should NOT fail)'	'FAIL (should NOT fail)'	'FAIL (should NOT fail)'	'FAIL (should NOT fail)'	'FAIL (should NOT fail)'	'FAIL (should NOT fail)'	'FAIL (should NOT fail)'	'FAIL (should NOT fail)'	'FAIL (should NOT fail)'	'FAIL (should NOT fail)'	'FAIL (should NOT fail)'	'FAIL (should NOT fail)'	'FAIL (should NOT fail)'	'FAIL (should NOT fail)'	'FAIL (should NOT fail)'	'FAIL (should NOT fail)'	'FAIL (should NOT fail)'	'FAIL (should NOT fail)'	'FAIL (should NOT fail)'	'FAIL (should NOT fail)'	'FAIL (should NOT fail)'	'true'	'FAIL (should NOT fail)'	'FAIL (should NOT fail)'	'FAIL (should NOT fail)'
'Triacylglycerol synthesis'	'FAIL (should NOT fail)'	'FAIL (should NOT fail)'	'FAIL (should NOT fail)'	'FAIL (should NOT fail)'	'FAIL (should NOT fail)'	'FAIL (should NOT fail)'	'FAIL (should NOT fail)'	'FAIL (should NOT fail)'	'FAIL (should NOT fail)'	'FAIL (should NOT fail)'	'FAIL (should NOT fail)'	'FAIL (should NOT fail)'	'FAIL (should NOT fail)'	'FAIL (should NOT fail)'	'FAIL (should NOT fail)'	'FAIL (should NOT fail)'	'FAIL (should NOT fail)'	'FAIL (should NOT fail)'	'FAIL (should NOT fail)'	'FAIL (should NOT fail)'	'FAIL (should NOT fail)'	'FAIL (should NOT fail)'	'FAIL (should NOT fail)'	'FAIL (should NOT fail)'	'FAIL (should NOT fail)'	'FAIL (should NOT fail)'	'FAIL (should NOT fail)'	'FAIL (should NOT fail)'	'true'	'FAIL (should NOT fail)'	'FAIL (should NOT fail)'	'FAIL (should NOT fail)'
'Sphingomyelin synthesis'	'FAIL (should NOT fail)'	'FAIL (should NOT fail)'	'FAIL (should NOT fail)'	'FAIL (should NOT fail)'	'FAIL (should NOT fail)'	'FAIL (should NOT fail)'	'FAIL (should NOT fail)'	'FAIL (should NOT fail)'	'FAIL (should NOT fail)'	'FAIL (should NOT fail)'	'FAIL (should NOT fail)'	'FAIL (should NOT fail)'	'FAIL (should NOT fail)'	'FAIL (should NOT fail)'	'FAIL (should NOT fail)'	'FAIL (should NOT fail)'	'FAIL (should NOT fail)'	'FAIL (should NOT fail)'	'FAIL (should NOT fail)'	'FAIL (should NOT fail)'	'FAIL (should NOT fail)'	'FAIL (should NOT fail)'	'FAIL (should NOT fail)'	'FAIL (should NOT fail)'	'FAIL (should NOT fail)'	'FAIL (should NOT fail)'	'FAIL (should NOT fail)'	'FAIL (should NOT fail)'	'true'	'FAIL (should NOT fail)'	'FAIL (should NOT fail)'	'FAIL (should NOT fail)'
'Ceramide synthesis'	'FAIL (should NOT fail)'	'FAIL (should NOT fail)'	'FAIL (should NOT fail)'	'FAIL (should NOT fail)'	'FAIL (should NOT fail)'	'FAIL (should NOT fail)'	'FAIL (should NOT fail)'	'FAIL (should NOT fail)'	'FAIL (should NOT fail)'	'FAIL (should NOT fail)'	'FAIL (should NOT fail)'	'FAIL (should NOT fail)'	'FAIL (should NOT fail)'	'FAIL (should NOT fail)'	'FAIL (should NOT fail)'	'FAIL (should NOT fail)'	'FAIL (should NOT fail)'	'FAIL (should NOT fail)'	'FAIL (should NOT fail)'	'FAIL (should NOT fail)'	'FAIL (should NOT fail)'	'FAIL (should NOT fail)'	'FAIL (should NOT fail)'	'FAIL (should NOT fail)'	'FAIL (should NOT fail)'	'FAIL (should NOT fail)'	'FAIL (should NOT fail)'	'FAIL (should NOT fail)'	'true'	'FAIL (should NOT fail)'	'FAIL (should NOT fail)'	'FAIL (should NOT fail)'
'Palmitate synthesis'	'FAIL (should NOT fail)'	'FAIL (should NOT fail)'	'FAIL (should NOT fail)'	'FAIL (should NOT fail)'	'FAIL (should NOT fail)'	'FAIL (should NOT fail)'	'FAIL (should NOT fail)'	'FAIL (should NOT fail)'	'FAIL (should NOT fail)'	'FAIL (should NOT fail)'	'FAIL (should NOT fail)'	'FAIL (should NOT fail)'	'FAIL (should NOT fail)'	'FAIL (should NOT fail)'	'FAIL (should NOT fail)'	'FAIL (should NOT fail)'	'FAIL (should NOT fail)'	'FAIL (should NOT fail)'	'FAIL (should NOT fail)'	'FAIL (should NOT fail)'	'FAIL (should NOT fail)'	'FAIL (should NOT fail)'	'FAIL (should NOT fail)'	'FAIL (should NOT fail)'	'FAIL (should NOT fail)'	'FAIL (should NOT fail)'	'FAIL (should NOT fail)'	'FAIL (should NOT fail)'	'FAIL (should NOT fail)'	'FAIL (should NOT fail)'	'FAIL (should NOT fail)'	'FAIL (should NOT fail)'
'Palmitate degradation'	'FAIL (should NOT fail)'	'FAIL (should NOT fail)'	'FAIL (should NOT fail)'	'FAIL (should NOT fail)'	'FAIL (should NOT fail)'	'FAIL (should NOT fail)'	'FAIL (should NOT fail)'	'FAIL (should NOT fail)'	'FAIL (should NOT fail)'	'FAIL (should NOT fail)'	'FAIL (should NOT fail)'	'FAIL (should NOT fail)'	'FAIL (should NOT fail)'	'FAIL (should NOT fail)'	'FAIL (should NOT fail)'	'FAIL (should NOT fail)'	'FAIL (should NOT fail)'	'FAIL (should NOT fail)'	'FAIL (should NOT fail)'	'FAIL (should NOT fail)'	'FAIL (should NOT fail)'	'FAIL (should NOT fail)'	'FAIL (should NOT fail)'	'FAIL (should NOT fail)'	'FAIL (should NOT fail)'	'FAIL (should NOT fail)'	'FAIL (should NOT fail)'	'FAIL (should NOT fail)'	'FAIL (should NOT fail)'	'FAIL (should NOT fail)'	'FAIL (should NOT fail)'	'FAIL (should NOT fail)'
'Palmitolate synthesis'	'FAIL (should NOT fail)'	'FAIL (should NOT fail)'	'FAIL (should NOT fail)'	'FAIL (should NOT fail)'	'FAIL (should NOT fail)'	'FAIL (should NOT fail)'	'FAIL (should NOT fail)'	'FAIL (should NOT fail)'	'FAIL (should NOT fail)'	'FAIL (should NOT fail)'	'FAIL (should NOT fail)'	'FAIL (should NOT fail)'	'FAIL (should NOT fail)'	'FAIL (should NOT fail)'	'FAIL (should NOT fail)'	'FAIL (should NOT fail)'	'FAIL (should NOT fail)'	'FAIL (should NOT fail)'	'FAIL (should NOT fail)'	'FAIL (should NOT fail)'	'FAIL (should NOT fail)'	'true'	'FAIL (should NOT fail)'	'FAIL (should NOT fail)'	'FAIL (should NOT fail)'	'FAIL (should NOT fail)'	'FAIL (should NOT fail)'	'FAIL (should NOT fail)'	'FAIL (should NOT fail)'	'FAIL (should NOT fail)'	'FAIL (should NOT fail)'	'FAIL (should NOT fail)'
'Palmitolate degradation'	'FAIL (should NOT fail)'	'FAIL (should NOT fail)'	'FAIL (should NOT fail)'	'FAIL (should NOT fail)'	'FAIL (should NOT fail)'	'FAIL (should NOT fail)'	'FAIL (should NOT fail)'	'FAIL (should NOT fail)'	'FAIL (should NOT fail)'	'FAIL (should NOT fail)'	'FAIL (should NOT fail)'	'FAIL (should NOT fail)'	'FAIL (should NOT fail)'	'FAIL (should NOT fail)'	'FAIL (should NOT fail)'	'FAIL (should NOT fail)'	'FAIL (should NOT fail)'	'FAIL (should NOT fail)'	'FAIL (should NOT fail)'	'FAIL (should NOT fail)'	'FAIL (should NOT fail)'	'FAIL (should NOT fail)'	'FAIL (should NOT fail)'	'FAIL (should NOT fail)'	'FAIL (should NOT fail)'	'FAIL (should NOT fail)'	'FAIL (should NOT fail)'	'FAIL (should NOT fail)'	'FAIL (should NOT fail)'	'FAIL (should NOT fail)'	'FAIL (should NOT fail)'	'FAIL (should NOT fail)'
'cis-vaccenic acid synthesis'	'FAIL (should NOT fail)'	'FAIL (should NOT fail)'	'FAIL (should NOT fail)'	'FAIL (should NOT fail)'	'FAIL (should NOT fail)'	'FAIL (should NOT fail)'	'FAIL (should NOT fail)'	'FAIL (should NOT fail)'	'FAIL (should NOT fail)'	'FAIL (should NOT fail)'	'FAIL (should NOT fail)'	'FAIL (should NOT fail)'	'FAIL (should NOT fail)'	'FAIL (should NOT fail)'	'FAIL (should NOT fail)'	'FAIL (should NOT fail)'	'FAIL (should NOT fail)'	'FAIL (should NOT fail)'	'FAIL (should NOT fail)'	'FAIL (should NOT fail)'	'FAIL (should NOT fail)'	'true'	'FAIL (should NOT fail)'	'true'	'FAIL (should NOT fail)'	'FAIL (should NOT fail)'	'FAIL (should NOT fail)'	'FAIL (should NOT fail)'	'FAIL (should NOT fail)'	'FAIL (should NOT fail)'	'FAIL (should NOT fail)'	'FAIL (should NOT fail)'
'cis-vaccenic acid degradation'	'FAIL (should NOT fail)'	'FAIL (should NOT fail)'	'FAIL (should NOT fail)'	'FAIL (should NOT fail)'	'FAIL (should NOT fail)'	'FAIL (should NOT fail)'	'FAIL (should NOT fail)'	'FAIL (should NOT fail)'	'FAIL (should NOT fail)'	'FAIL (should NOT fail)'	'FAIL (should NOT fail)'	'FAIL (should NOT fail)'	'FAIL (should NOT fail)'	'FAIL (should NOT fail)'	'FAIL (should NOT fail)'	'FAIL (should NOT fail)'	'FAIL (should NOT fail)'	'FAIL (should NOT fail)'	'FAIL (should NOT fail)'	'FAIL (should NOT fail)'	'FAIL (should NOT fail)'	'FAIL (should NOT fail)'	'FAIL (should NOT fail)'	'FAIL (should NOT fail)'	'FAIL (should NOT fail)'	'FAIL (should NOT fail)'	'FAIL (should NOT fail)'	'FAIL (should NOT fail)'	'FAIL (should NOT fail)'	'FAIL (should NOT fail)'	'FAIL (should NOT fail)'	'FAIL (should NOT fail)'
'Elaidate synthesis'	'FAIL (should NOT fail)'	'FAIL (should NOT fail)'	'FAIL (should NOT fail)'	'FAIL (should NOT fail)'	'FAIL (should NOT fail)'	'FAIL (should NOT fail)'	'FAIL (should NOT fail)'	'FAIL (should NOT fail)'	'FAIL (should NOT fail)'	'FAIL (should NOT fail)'	'FAIL (should NOT fail)'	'FAIL (should NOT fail)'	'FAIL (should NOT fail)'	'FAIL (should NOT fail)'	'FAIL (should NOT fail)'	'FAIL (should NOT fail)'	'FAIL (should NOT fail)'	'FAIL (should NOT fail)'	'FAIL (should NOT fail)'	'FAIL (should NOT fail)'	'FAIL (should NOT fail)'	'true'	'FAIL (should NOT fail)'	'true'	'FAIL (should NOT fail)'	'FAIL (should NOT fail)'	'FAIL (should NOT fail)'	'FAIL (should NOT fail)'	'FAIL (should NOT fail)'	'FAIL (should NOT fail)'	'FAIL (should NOT fail)'	'FAIL (should NOT fail)'
'Elaidate degradation'	'FAIL (should NOT fail)'	'FAIL (should NOT fail)'	'FAIL (should NOT fail)'	'FAIL (should NOT fail)'	'FAIL (should NOT fail)'	'FAIL (should NOT fail)'	'FAIL (should NOT fail)'	'FAIL (should NOT fail)'	'FAIL (should NOT fail)'	'FAIL (should NOT fail)'	'FAIL (should NOT fail)'	'FAIL (should NOT fail)'	'FAIL (should NOT fail)'	'FAIL (should NOT fail)'	'FAIL (should NOT fail)'	'FAIL (should NOT fail)'	'FAIL (should NOT fail)'	'FAIL (should NOT fail)'	'FAIL (should NOT fail)'	'FAIL (should NOT fail)'	'FAIL (should NOT fail)'	'FAIL (should NOT fail)'	'FAIL (should NOT fail)'	'FAIL (should NOT fail)'	'FAIL (should NOT fail)'	'FAIL (should NOT fail)'	'FAIL (should NOT fail)'	'FAIL (should NOT fail)'	'FAIL (should NOT fail)'	'FAIL (should NOT fail)'	'FAIL (should NOT fail)'	'FAIL (should NOT fail)'
'Linolenate synthesis'	'FAIL (should fail)'	'FAIL (should fail)'	'PASS (should fail)'	'FAIL (should fail)'	'PASS (should fail)'	'FAIL (should fail)'	'FAIL (should fail)'	'FAIL (should fail)'	'FAIL (should fail)'	'FAIL (should fail)'	'PASS (should fail)'	'FAIL (should fail)'	'FAIL (should fail)'	'FAIL (should fail)'	'FAIL (should fail)'	'FAIL (should fail)'	'FAIL (should fail)'	'FAIL (should fail)'	'FAIL (should fail)'	'FAIL (should fail)'	'FAIL (should fail)'	'PASS (should fail)'	'FAIL (should fail)'	'PASS (should fail)'	'FAIL (should fail)'	'FAIL (should fail)'	'FAIL (should fail)'	'FAIL (should fail)'	'PASS (should fail)'	'FAIL (should fail)'	'FAIL (should fail)'	'FAIL (should fail)'
'Linolenate degradation'	'FAIL (should NOT fail)'	'FAIL (should NOT fail)'	'FAIL (should NOT fail)'	'FAIL (should NOT fail)'	'FAIL (should NOT fail)'	'FAIL (should NOT fail)'	'FAIL (should NOT fail)'	'FAIL (should NOT fail)'	'FAIL (should NOT fail)'	'FAIL (should NOT fail)'	'FAIL (should NOT fail)'	'FAIL (should NOT fail)'	'FAIL (should NOT fail)'	'FAIL (should NOT fail)'	'FAIL (should NOT fail)'	'FAIL (should NOT fail)'	'FAIL (should NOT fail)'	'FAIL (should NOT fail)'	'FAIL (should NOT fail)'	'FAIL (should NOT fail)'	'FAIL (should NOT fail)'	'FAIL (should NOT fail)'	'FAIL (should NOT fail)'	'FAIL (should NOT fail)'	'FAIL (should NOT fail)'	'FAIL (should NOT fail)'	'FAIL (should NOT fail)'	'FAIL (should NOT fail)'	'FAIL (should NOT fail)'	'FAIL (should NOT fail)'	'FAIL (should NOT fail)'	'FAIL (should NOT fail)'
'Linoleate synthesis'	'FAIL (should fail)'	'FAIL (should fail)'	'PASS (should fail)'	'FAIL (should fail)'	'PASS (should fail)'	'FAIL (should fail)'	'FAIL (should fail)'	'FAIL (should fail)'	'FAIL (should fail)'	'FAIL (should fail)'	'PASS (should fail)'	'FAIL (should fail)'	'FAIL (should fail)'	'FAIL (should fail)'	'FAIL (should fail)'	'FAIL (should fail)'	'FAIL (should fail)'	'FAIL (should fail)'	'FAIL (should fail)'	'FAIL (should fail)'	'FAIL (should fail)'	'PASS (should fail)'	'FAIL (should fail)'	'PASS (should fail)'	'FAIL (should fail)'	'FAIL (should fail)'	'FAIL (should fail)'	'FAIL (should fail)'	'PASS (should fail)'	'FAIL (should fail)'	'FAIL (should fail)'	'FAIL (should fail)'
'Linoleate degradation'	'FAIL (should NOT fail)'	'FAIL (should NOT fail)'	'FAIL (should NOT fail)'	'FAIL (should NOT fail)'	'FAIL (should NOT fail)'	'FAIL (should NOT fail)'	'FAIL (should NOT fail)'	'FAIL (should NOT fail)'	'FAIL (should NOT fail)'	'FAIL (should NOT fail)'	'FAIL (should NOT fail)'	'FAIL (should NOT fail)'	'FAIL (should NOT fail)'	'FAIL (should NOT fail)'	'FAIL (should NOT fail)'	'FAIL (should NOT fail)'	'FAIL (should NOT fail)'	'FAIL (should NOT fail)'	'FAIL (should NOT fail)'	'FAIL (should NOT fail)'	'FAIL (should NOT fail)'	'FAIL (should NOT fail)'	'FAIL (should NOT fail)'	'FAIL (should NOT fail)'	'FAIL (should NOT fail)'	'FAIL (should NOT fail)'	'FAIL (should NOT fail)'	'FAIL (should NOT fail)'	'FAIL (should NOT fail)'	'FAIL (should NOT fail)'	'FAIL (should NOT fail)'	'FAIL (should NOT fail)'
'gamma-Linolenate synthesis'	'true'	'true'	'true'	'true'	'true'	'true'	'true'	'true'	'true'	'true'	'true'	'true'	'true'	'true'	'true'	'true'	'true'	'true'	'true'	'true'	'true'	'true'	'true'	'true'	'true'	'true'	'true'	'true'	'true'	'true'	'true'	'true'
'gamma-Linolenate degradation'	'FAIL (should NOT fail)'	'FAIL (should NOT fail)'	'FAIL (should NOT fail)'	'FAIL (should NOT fail)'	'FAIL (should NOT fail)'	'FAIL (should NOT fail)'	'FAIL (should NOT fail)'	'FAIL (should NOT fail)'	'FAIL (should NOT fail)'	'FAIL (should NOT fail)'	'FAIL (should NOT fail)'	'FAIL (should NOT fail)'	'FAIL (should NOT fail)'	'FAIL (should NOT fail)'	'FAIL (should NOT fail)'	'FAIL (should NOT fail)'	'FAIL (should NOT fail)'	'FAIL (should NOT fail)'	'FAIL (should NOT fail)'	'FAIL (should NOT fail)'	'FAIL (should NOT fail)'	'FAIL (should NOT fail)'	'FAIL (should NOT fail)'	'FAIL (should NOT fail)'	'FAIL (should NOT fail)'	'FAIL (should NOT fail)'	'FAIL (should NOT fail)'	'FAIL (should NOT fail)'	'FAIL (should NOT fail)'	'FAIL (should NOT fail)'	'FAIL (should NOT fail)'	'FAIL (should NOT fail)'
'Arachidonate synthesis'	'FAIL (should NOT fail)'	'FAIL (should NOT fail)'	'FAIL (should NOT fail)'	'FAIL (should NOT fail)'	'FAIL (should NOT fail)'	'FAIL (should NOT fail)'	'FAIL (should NOT fail)'	'FAIL (should NOT fail)'	'FAIL (should NOT fail)'	'FAIL (should NOT fail)'	'FAIL (should NOT fail)'	'FAIL (should NOT fail)'	'FAIL (should NOT fail)'	'FAIL (should NOT fail)'	'FAIL (should NOT fail)'	'FAIL (should NOT fail)'	'FAIL (should NOT fail)'	'FAIL (should NOT fail)'	'FAIL (should NOT fail)'	'FAIL (should NOT fail)'	'FAIL (should NOT fail)'	'FAIL (should NOT fail)'	'FAIL (should NOT fail)'	'FAIL (should NOT fail)'	'FAIL (should NOT fail)'	'FAIL (should NOT fail)'	'FAIL (should NOT fail)'	'FAIL (should NOT fail)'	'FAIL (should NOT fail)'	'FAIL (should NOT fail)'	'FAIL (should NOT fail)'	'FAIL (should NOT fail)'
'Arachidonate degradation'	'FAIL (should NOT fail)'	'FAIL (should NOT fail)'	'FAIL (should NOT fail)'	'FAIL (should NOT fail)'	'FAIL (should NOT fail)'	'FAIL (should NOT fail)'	'FAIL (should NOT fail)'	'FAIL (should NOT fail)'	'FAIL (should NOT fail)'	'FAIL (should NOT fail)'	'FAIL (should NOT fail)'	'FAIL (should NOT fail)'	'FAIL (should NOT fail)'	'FAIL (should NOT fail)'	'FAIL (should NOT fail)'	'FAIL (should NOT fail)'	'FAIL (should NOT fail)'	'FAIL (should NOT fail)'	'FAIL (should NOT fail)'	'FAIL (should NOT fail)'	'FAIL (should NOT fail)'	'FAIL (should NOT fail)'	'FAIL (should NOT fail)'	'FAIL (should NOT fail)'	'FAIL (should NOT fail)'	'FAIL (should NOT fail)'	'FAIL (should NOT fail)'	'FAIL (should NOT fail)'	'FAIL (should NOT fail)'	'FAIL (should NOT fail)'	'FAIL (should NOT fail)'	'FAIL (should NOT fail)'
'Synthesis of malonyl-coa'	'FAIL (should NOT fail)'	'FAIL (should NOT fail)'	'FAIL (should NOT fail)'	'FAIL (should NOT fail)'	'FAIL (should NOT fail)'	'FAIL (should NOT fail)'	'FAIL (should NOT fail)'	'FAIL (should NOT fail)'	'FAIL (should NOT fail)'	'FAIL (should NOT fail)'	'FAIL (should NOT fail)'	'FAIL (should NOT fail)'	'FAIL (should NOT fail)'	'FAIL (should NOT fail)'	'FAIL (should NOT fail)'	'FAIL (should NOT fail)'	'FAIL (should NOT fail)'	'FAIL (should NOT fail)'	'FAIL (should NOT fail)'	'FAIL (should NOT fail)'	'FAIL (should NOT fail)'	'true'	'FAIL (should NOT fail)'	'true'	'FAIL (should NOT fail)'	'FAIL (should NOT fail)'	'FAIL (should NOT fail)'	'FAIL (should NOT fail)'	'FAIL (should NOT fail)'	'FAIL (should NOT fail)'	'FAIL (should NOT fail)'	'FAIL (should NOT fail)'
'Synthesis of palmitoyl-CoA'	'FAIL (should NOT fail)'	'FAIL (should NOT fail)'	'FAIL (should NOT fail)'	'FAIL (should NOT fail)'	'FAIL (should NOT fail)'	'FAIL (should NOT fail)'	'FAIL (should NOT fail)'	'FAIL (should NOT fail)'	'FAIL (should NOT fail)'	'FAIL (should NOT fail)'	'FAIL (should NOT fail)'	'FAIL (should NOT fail)'	'FAIL (should NOT fail)'	'FAIL (should NOT fail)'	'FAIL (should NOT fail)'	'FAIL (should NOT fail)'	'FAIL (should NOT fail)'	'FAIL (should NOT fail)'	'FAIL (should NOT fail)'	'FAIL (should NOT fail)'	'FAIL (should NOT fail)'	'true'	'FAIL (should NOT fail)'	'FAIL (should NOT fail)'	'FAIL (should NOT fail)'	'FAIL (should NOT fail)'	'FAIL (should NOT fail)'	'FAIL (should NOT fail)'	'FAIL (should NOT fail)'	'FAIL (should NOT fail)'	'FAIL (should NOT fail)'	'FAIL (should NOT fail)'
'Taurochenodeoxycholate synthesis'	'FAIL (should NOT fail)'	'FAIL (should NOT fail)'	'FAIL (should NOT fail)'	'FAIL (should NOT fail)'	'FAIL (should NOT fail)'	'FAIL (should NOT fail)'	'FAIL (should NOT fail)'	'FAIL (should NOT fail)'	'FAIL (should NOT fail)'	'FAIL (should NOT fail)'	'FAIL (should NOT fail)'	'FAIL (should NOT fail)'	'FAIL (should NOT fail)'	'FAIL (should NOT fail)'	'FAIL (should NOT fail)'	'FAIL (should NOT fail)'	'FAIL (should NOT fail)'	'FAIL (should NOT fail)'	'FAIL (should NOT fail)'	'FAIL (should NOT fail)'	'FAIL (should NOT fail)'	'FAIL (should NOT fail)'	'FAIL (should NOT fail)'	'FAIL (should NOT fail)'	'FAIL (should NOT fail)'	'FAIL (should NOT fail)'	'FAIL (should NOT fail)'	'FAIL (should NOT fail)'	'FAIL (should NOT fail)'	'FAIL (should NOT fail)'	'FAIL (should NOT fail)'	'FAIL (should NOT fail)'
'Glycochenodeoxycholate synthesis'	'FAIL (should NOT fail)'	'FAIL (should NOT fail)'	'FAIL (should NOT fail)'	'FAIL (should NOT fail)'	'FAIL (should NOT fail)'	'FAIL (should NOT fail)'	'FAIL (should NOT fail)'	'FAIL (should NOT fail)'	'FAIL (should NOT fail)'	'FAIL (should NOT fail)'	'FAIL (should NOT fail)'	'FAIL (should NOT fail)'	'FAIL (should NOT fail)'	'FAIL (should NOT fail)'	'FAIL (should NOT fail)'	'FAIL (should NOT fail)'	'FAIL (should NOT fail)'	'FAIL (should NOT fail)'	'FAIL (should NOT fail)'	'FAIL (should NOT fail)'	'FAIL (should NOT fail)'	'FAIL (should NOT fail)'	'FAIL (should NOT fail)'	'FAIL (should NOT fail)'	'FAIL (should NOT fail)'	'FAIL (should NOT fail)'	'FAIL (should NOT fail)'	'FAIL (should NOT fail)'	'FAIL (should NOT fail)'	'FAIL (should NOT fail)'	'FAIL (should NOT fail)'	'FAIL (should NOT fail)'
'tauro-cholate synthesis'	'FAIL (should NOT fail)'	'FAIL (should NOT fail)'	'FAIL (should NOT fail)'	'FAIL (should NOT fail)'	'FAIL (should NOT fail)'	'FAIL (should NOT fail)'	'FAIL (should NOT fail)'	'FAIL (should NOT fail)'	'FAIL (should NOT fail)'	'FAIL (should NOT fail)'	'FAIL (should NOT fail)'	'FAIL (should NOT fail)'	'FAIL (should NOT fail)'	'FAIL (should NOT fail)'	'FAIL (should NOT fail)'	'FAIL (should NOT fail)'	'FAIL (should NOT fail)'	'FAIL (should NOT fail)'	'FAIL (should NOT fail)'	'FAIL (should NOT fail)'	'FAIL (should NOT fail)'	'FAIL (should NOT fail)'	'true'	'FAIL (should NOT fail)'	'FAIL (should NOT fail)'	'FAIL (should NOT fail)'	'FAIL (should NOT fail)'	'FAIL (should NOT fail)'	'FAIL (should NOT fail)'	'FAIL (should NOT fail)'	'FAIL (should NOT fail)'	'FAIL (should NOT fail)'
'glyco-cholate synthesis'	'FAIL (should NOT fail)'	'FAIL (should NOT fail)'	'FAIL (should NOT fail)'	'FAIL (should NOT fail)'	'FAIL (should NOT fail)'	'FAIL (should NOT fail)'	'FAIL (should NOT fail)'	'FAIL (should NOT fail)'	'FAIL (should NOT fail)'	'FAIL (should NOT fail)'	'FAIL (should NOT fail)'	'FAIL (should NOT fail)'	'FAIL (should NOT fail)'	'FAIL (should NOT fail)'	'FAIL (should NOT fail)'	'FAIL (should NOT fail)'	'FAIL (should NOT fail)'	'FAIL (should NOT fail)'	'FAIL (should NOT fail)'	'FAIL (should NOT fail)'	'FAIL (should NOT fail)'	'FAIL (should NOT fail)'	'FAIL (should NOT fail)'	'FAIL (should NOT fail)'	'FAIL (should NOT fail)'	'FAIL (should NOT fail)'	'FAIL (should NOT fail)'	'FAIL (should NOT fail)'	'FAIL (should NOT fail)'	'FAIL (should NOT fail)'	'FAIL (should NOT fail)'	'FAIL (should NOT fail)'
'Synthesis of thromboxane from arachidonate'	'true'	'true'	'true'	'true'	'FAIL (should NOT fail)'	'true'	'true'	'FAIL (should NOT fail)'	'true'	'true'	'true'	'FAIL (should NOT fail)'	'true'	'true'	'true'	'true'	'FAIL (should NOT fail)'	'FAIL (should NOT fail)'	'true'	'FAIL (should NOT fail)'	'true'	'FAIL (should NOT fail)'	'FAIL (should NOT fail)'	'true'	'true'	'true'	'true'	'true'	'FAIL (should NOT fail)'	'FAIL (should NOT fail)'	'true'	'true'
'Synthesis of galactosyl glucosyl ceramide (link with ganglioside metabolism)'	'FAIL (should NOT fail)'	'FAIL (should NOT fail)'	'FAIL (should NOT fail)'	'FAIL (should NOT fail)'	'FAIL (should NOT fail)'	'FAIL (should NOT fail)'	'FAIL (should NOT fail)'	'FAIL (should NOT fail)'	'FAIL (should NOT fail)'	'FAIL (should NOT fail)'	'FAIL (should NOT fail)'	'FAIL (should NOT fail)'	'FAIL (should NOT fail)'	'FAIL (should NOT fail)'	'FAIL (should NOT fail)'	'FAIL (should NOT fail)'	'FAIL (should NOT fail)'	'FAIL (should NOT fail)'	'FAIL (should NOT fail)'	'FAIL (should NOT fail)'	'FAIL (should NOT fail)'	'FAIL (should NOT fail)'	'FAIL (should NOT fail)'	'FAIL (should NOT fail)'	'FAIL (should NOT fail)'	'FAIL (should NOT fail)'	'FAIL (should NOT fail)'	'FAIL (should NOT fail)'	'true'	'FAIL (should NOT fail)'	'FAIL (should NOT fail)'	'FAIL (should NOT fail)'
'Synthesis of glucocerebroside'	'FAIL (should NOT fail)'	'FAIL (should NOT fail)'	'FAIL (should NOT fail)'	'FAIL (should NOT fail)'	'FAIL (should NOT fail)'	'FAIL (should NOT fail)'	'FAIL (should NOT fail)'	'FAIL (should NOT fail)'	'FAIL (should NOT fail)'	'FAIL (should NOT fail)'	'FAIL (should NOT fail)'	'FAIL (should NOT fail)'	'FAIL (should NOT fail)'	'FAIL (should NOT fail)'	'FAIL (should NOT fail)'	'FAIL (should NOT fail)'	'FAIL (should NOT fail)'	'FAIL (should NOT fail)'	'FAIL (should NOT fail)'	'FAIL (should NOT fail)'	'FAIL (should NOT fail)'	'FAIL (should NOT fail)'	'FAIL (should NOT fail)'	'FAIL (should NOT fail)'	'FAIL (should NOT fail)'	'FAIL (should NOT fail)'	'FAIL (should NOT fail)'	'FAIL (should NOT fail)'	'FAIL (should NOT fail)'	'FAIL (should NOT fail)'	'FAIL (should NOT fail)'	'FAIL (should NOT fail)'
'Synthesis of globoside (link with globoside metabolism)'	'FAIL (should NOT fail)'	'FAIL (should NOT fail)'	'FAIL (should NOT fail)'	'FAIL (should NOT fail)'	'FAIL (should NOT fail)'	'FAIL (should NOT fail)'	'FAIL (should NOT fail)'	'FAIL (should NOT fail)'	'FAIL (should NOT fail)'	'FAIL (should NOT fail)'	'FAIL (should NOT fail)'	'FAIL (should NOT fail)'	'FAIL (should NOT fail)'	'FAIL (should NOT fail)'	'FAIL (should NOT fail)'	'FAIL (should NOT fail)'	'FAIL (should NOT fail)'	'FAIL (should NOT fail)'	'FAIL (should NOT fail)'	'FAIL (should NOT fail)'	'FAIL (should NOT fail)'	'FAIL (should NOT fail)'	'FAIL (should NOT fail)'	'FAIL (should NOT fail)'	'FAIL (should NOT fail)'	'FAIL (should NOT fail)'	'FAIL (should NOT fail)'	'FAIL (should NOT fail)'	'FAIL (should NOT fail)'	'FAIL (should NOT fail)'	'FAIL (should NOT fail)'	'FAIL (should NOT fail)'
'NAD synthesis from nicotinamide'	'true'	'true'	'FAIL (should NOT fail)'	'true'	'true'	'true'	'true'	'true'	'FAIL (should NOT fail)'	'FAIL (should NOT fail)'	'true'	'true'	'true'	'true'	'FAIL (should NOT fail)'	'FAIL (should NOT fail)'	'true'	'true'	'true'	'true'	'true'	'true'	'true'	'FAIL (should NOT fail)'	'true'	'true'	'FAIL (should NOT fail)'	'FAIL (should NOT fail)'	'true'	'true'	'true'	'FAIL (should NOT fail)'
'FAD synthesis'	'true'	'true'	'true'	'true'	'true'	'true'	'true'	'true'	'true'	'true'	'true'	'true'	'true'	'true'	'true'	'true'	'true'	'true'	'true'	'true'	'true'	'true'	'true'	'true'	'true'	'true'	'true'	'true'	'true'	'true'	'true'	'true'
'Synthesis of coenzyme A'	'true'	'true'	'true'	'true'	'FAIL (should NOT fail)'	'true'	'FAIL (should NOT fail)'	'FAIL (should NOT fail)'	'true'	'true'	'FAIL (should NOT fail)'	'FAIL (should NOT fail)'	'true'	'FAIL (should NOT fail)'	'true'	'true'	'true'	'FAIL (should NOT fail)'	'FAIL (should NOT fail)'	'true'	'true'	'true'	'true'	'true'	'FAIL (should NOT fail)'	'FAIL (should NOT fail)'	'true'	'true'	'true'	'true'	'true'	'true'
'Synthesis of ubiquinone from tyrosine'	'true'	'true'	'true'	'true'	'true'	'true'	'true'	'true'	'true'	'true'	'true'	'true'	'true'	'true'	'true'	'true'	'true'	'true'	'true'	'true'	'true'	'true'	'true'	'true'	'true'	'true'	'true'	'true'	'true'	'true'	'true'	'true'
'Tetrahydrofolate synthesis'	'true'	'FAIL (should NOT fail)'	'true'	'true'	'true'	'true'	'true'	'FAIL (should NOT fail)'	'true'	'FAIL (should NOT fail)'	'FAIL (should NOT fail)'	'true'	'true'	'true'	'true'	'true'	'FAIL (should NOT fail)'	'FAIL (should NOT fail)'	'true'	'true'	'true'	'true'	'true'	'true'	'true'	'true'	'FAIL (should NOT fail)'	'true'	'true'	'true'	'true'	'true'
'Pyridoxal-phosphate synthesis'	'true'	'true'	'true'	'true'	'true'	'true'	'true'	'true'	'true'	'true'	'true'	'true'	'true'	'true'	'true'	'true'	'true'	'true'	'true'	'true'	'true'	'true'	'FAIL (should NOT fail)'	'true'	'true'	'true'	'true'	'true'	'true'	'true'	'true'	'true'
'Synthesis of bilirubin'	'true'	'true'	'true'	'true'	'true'	'true'	'true'	'true'	'true'	'true'	'true'	'true'	'true'	'true'	'true'	'true'	'true'	'true'	'true'	'true'	'true'	'true'	'true'	'true'	'true'	'true'	'true'	'true'	'true'	'true'	'true'	'true'
'Heme synthesis'	'FAIL (should NOT fail)'	'FAIL (should NOT fail)'	'FAIL (should NOT fail)'	'FAIL (should NOT fail)'	'FAIL (should NOT fail)'	'FAIL (should NOT fail)'	'FAIL (should NOT fail)'	'FAIL (should NOT fail)'	'FAIL (should NOT fail)'	'FAIL (should NOT fail)'	'FAIL (should NOT fail)'	'FAIL (should NOT fail)'	'FAIL (should NOT fail)'	'FAIL (should NOT fail)'	'FAIL (should NOT fail)'	'FAIL (should NOT fail)'	'FAIL (should NOT fail)'	'FAIL (should NOT fail)'	'FAIL (should NOT fail)'	'FAIL (should NOT fail)'	'FAIL (should NOT fail)'	'FAIL (should NOT fail)'	'FAIL (should NOT fail)'	'FAIL (should NOT fail)'	'FAIL (should NOT fail)'	'FAIL (should NOT fail)'	'FAIL (should NOT fail)'	'FAIL (should NOT fail)'	'FAIL (should NOT fail)'	'FAIL (should NOT fail)'	'FAIL (should NOT fail)'	'FAIL (should NOT fail)'
'Phosphatidyl-inositol to glucosaminyl-acylphosphatidylinositol'	'true'	'true'	'true'	'true'	'true'	'true'	'true'	'true'	'true'	'true'	'true'	'true'	'true'	'true'	'true'	'true'	'true'	'FAIL (should NOT fail)'	'true'	'true'	'true'	'true'	'FAIL (should NOT fail)'	'true'	'true'	'true'	'true'	'true'	'true'	'true'	'true'	'true'
'Glucosaminyl-acylphosphatidylinositoll to deacylated-glycophosphatidylinositol (GPI)-anchored protein'	'true'	'true'	'true'	'FAIL (should NOT fail)'	'true'	'true'	'true'	'true'	'true'	'true'	'true'	'true'	'true'	'FAIL (should NOT fail)'	'true'	'true'	'true'	'FAIL (should NOT fail)'	'true'	'true'	'true'	'true'	'FAIL (should NOT fail)'	'true'	'true'	'true'	'true'	'true'	'true'	'true'	'true'	'true'
'Degradation of n2m2nmasn'	'true'	'true'	'true'	'true'	'true'	'true'	'true'	'true'	'true'	'true'	'true'	'true'	'true'	'true'	'true'	'true'	'true'	'true'	'true'	'true'	'true'	'true'	'true'	'true'	'true'	'true'	'true'	'true'	'true'	'true'	'true'	'true'
'Biosynthesis of m4mpdol_U'	'FAIL (should NOT fail)'	'FAIL (should NOT fail)'	'FAIL (should NOT fail)'	'FAIL (should NOT fail)'	'FAIL (should NOT fail)'	'FAIL (should NOT fail)'	'FAIL (should NOT fail)'	'FAIL (should NOT fail)'	'FAIL (should NOT fail)'	'FAIL (should NOT fail)'	'FAIL (should NOT fail)'	'FAIL (should NOT fail)'	'FAIL (should NOT fail)'	'FAIL (should NOT fail)'	'FAIL (should NOT fail)'	'FAIL (should NOT fail)'	'FAIL (should NOT fail)'	'FAIL (should NOT fail)'	'FAIL (should NOT fail)'	'FAIL (should NOT fail)'	'FAIL (should NOT fail)'	'FAIL (should NOT fail)'	'FAIL (should NOT fail)'	'FAIL (should NOT fail)'	'FAIL (should NOT fail)'	'FAIL (should NOT fail)'	'FAIL (should NOT fail)'	'FAIL (should NOT fail)'	'FAIL (should NOT fail)'	'FAIL (should NOT fail)'	'FAIL (should NOT fail)'	'FAIL (should NOT fail)'
'Biosynthesis of g3m8masn'	'true'	'true'	'true'	'true'	'true'	'true'	'true'	'true'	'true'	'true'	'true'	'true'	'true'	'true'	'true'	'true'	'true'	'true'	'true'	'true'	'true'	'true'	'true'	'true'	'true'	'true'	'true'	'true'	'true'	'true'	'true'	'true'
'Degradation of s2l2fn2m2masn'	'true'	'true'	'true'	'FAIL (should NOT fail)'	'true'	'true'	'true'	'true'	'true'	'true'	'true'	'true'	'true'	'true'	'true'	'true'	'true'	'FAIL (should NOT fail)'	'true'	'true'	'true'	'true'	'true'	'true'	'true'	'true'	'true'	'true'	'true'	'true'	'true'	'true'
'Biosynthesis of core2 (beta-D-Galactosyl-1,3-(N-acetyl-beta-D-glucosaminyl-1,6)-N-acetyl-D-galactosaminyl-R)'	'true'	'true'	'true'	'true'	'true'	'true'	'true'	'true'	'true'	'true'	'true'	'true'	'true'	'true'	'true'	'true'	'true'	'true'	'true'	'true'	'true'	'true'	'true'	'true'	'true'	'true'	'true'	'true'	'true'	'true'	'true'	'true'
'Biosynthesis of core4 (N-Acetyl-beta-D-glucosaminyl-1,6-(N-acetyl-beta-D-glucosaminyl-1,3)-N-acetyl-D-galactosaminyl-R)'	'true'	'true'	'true'	'true'	'true'	'true'	'true'	'true'	'true'	'true'	'true'	'true'	'true'	'true'	'true'	'true'	'true'	'true'	'true'	'true'	'true'	'true'	'true'	'true'	'true'	'true'	'true'	'true'	'true'	'true'	'true'	'true'
'Biosynthesis of Tn_antigen (Glycoprotein N-acetyl-D-galactosamine)'	'true'	'true'	'true'	'true'	'true'	'true'	'true'	'true'	'true'	'true'	'true'	'true'	'true'	'true'	'true'	'true'	'true'	'true'	'true'	'true'	'true'	'true'	'true'	'true'	'true'	'true'	'true'	'true'	'true'	'true'	'true'	'true'
'Keratan sulfate biosynthesis from O-glycan (core 2-linked)'	'true'	'true'	'true'	'true'	'true'	'true'	'true'	'true'	'true'	'true'	'true'	'true'	'true'	'true'	'true'	'true'	'true'	'true'	'true'	'true'	'true'	'true'	'true'	'true'	'true'	'true'	'true'	'true'	'true'	'true'	'true'	'true'
'Keratan sulfate biosynthesis from O-glycan (core 4-linked)'	'true'	'true'	'true'	'true'	'true'	'true'	'true'	'true'	'true'	'true'	'true'	'true'	'true'	'true'	'true'	'true'	'true'	'true'	'true'	'true'	'true'	'true'	'true'	'true'	'true'	'true'	'true'	'true'	'true'	'true'	'true'	'true'
'Keratan sulfate degradation'	'true'	'true'	'true'	'true'	'true'	'true'	'true'	'true'	'true'	'true'	'true'	'true'	'true'	'true'	'true'	'true'	'true'	'true'	'true'	'true'	'true'	'true'	'true'	'true'	'true'	'true'	'true'	'true'	'true'	'true'	'true'	'true'
'Keratan sulfate biosynthesis from N-glycan'	'true'	'true'	'true'	'true'	'true'	'true'	'true'	'true'	'true'	'true'	'true'	'true'	'true'	'true'	'true'	'true'	'true'	'true'	'true'	'true'	'true'	'true'	'true'	'true'	'true'	'true'	'true'	'true'	'true'	'true'	'true'	'true'

## Sheet: StanDep-fastCORE
'Source'	'adiposetissue'	'adrenalgland'	'appendix'	'bonemarrow'	'brain'	'colon'	'duodenum'	'endometrium'	'esophagus'	'fallopiantube'	'gallbladder'	'heartmuscle'	'kidney'	'liver'	'lung'	'lymphnode'	'ovary'	'pancreas'	'placenta'	'prostate'	'rectum'	'salivarygland'	'skeletalmuscle'	'skin'	'smallintestine'	'smoothmuscle'	'spleen'	'stomach'	'testis'	'thyroidgland'	'tonsil'	'urinarybladder'
'Final_Score'	'149/210'	'144/210'	'148/210'	'111/210'	'146/210'	'163/210'	'154/210'	'138/210'	'147/210'	'150/210'	'149/210'	'141/210'	'154/210'	'150/210'	'148/210'	'142/210'	'135/210'	'109/210'	'149/210'	'155/210'	'147/210'	'130/210'	'89/210'	'109/210'	'148/210'	'137/210'	'119/210'	'141/210'	'135/210'	'158/210'	'135/210'	'144/210'
'Not Present in the model'	'0'	'0'	'0'	'0'	'0'	'0'	'0'	'0'	'0'	'0'	'0'	'0'	'0'	'0'	'0'	'0'	'0'	'0'	'0'	'0'	'0'	'0'	'0'	'0'	'0'	'0'	'0'	'0'	'0'	'0'	'0'	'0'
'ENERGY METABOLISM'	'7/9'	'7/9'	'7/9'	'7/9'	'8/9'	'7/9'	'7/9'	'7/9'	'7/9'	'7/9'	'8/9'	'7/9'	'7/9'	'8/9'	'7/9'	'7/9'	'7/9'	'7/9'	'8/9'	'7/9'	'7/9'	'7/9'	'7/9'	'8/9'	'7/9'	'8/9'	'7/9'	'7/9'	'8/9'	'7/9'	'7/9'	'7/9'
'NUCLEOTIDE METABOLISM'	'8/17'	'9/17'	'15/17'	'9/17'	'10/17'	'16/17'	'11/17'	'7/17'	'16/17'	'10/17'	'10/17'	'9/17'	'15/17'	'6/17'	'7/17'	'15/17'	'8/17'	'4/17'	'14/17'	'6/17'	'16/17'	'3/17'	'4/17'	'3/17'	'16/17'	'9/17'	'15/17'	'9/17'	'8/17'	'10/17'	'10/17'	'9/17'
'CARBOHYDRATES METABOLISM'	'32/37'	'32/37'	'29/37'	'22/37'	'30/37'	'33/37'	'30/37'	'31/37'	'30/37'	'31/37'	'33/37'	'29/37'	'34/37'	'27/37'	'32/37'	'31/37'	'30/37'	'26/37'	'33/37'	'31/37'	'31/37'	'31/37'	'20/37'	'22/37'	'32/37'	'30/37'	'26/37'	'30/37'	'30/37'	'33/37'	'29/37'	'30/37'
'AMINO ACIDS'	'54/86'	'52/86'	'53/86'	'42/86'	'54/86'	'59/86'	'62/86'	'52/86'	'51/86'	'61/86'	'52/86'	'53/86'	'64/86'	'62/86'	'56/86'	'49/86'	'60/86'	'52/86'	'50/86'	'67/86'	'56/86'	'57/86'	'32/86'	'43/86'	'58/86'	'47/86'	'40/86'	'59/86'	'62/86'	'63/86'	'54/86'	'58/86'
'LIPIDS'	'28/40'	'26/40'	'26/40'	'15/40'	'26/40'	'29/40'	'25/40'	'23/40'	'25/40'	'23/40'	'29/40'	'26/40'	'15/40'	'29/40'	'30/40'	'22/40'	'13/40'	'5/40'	'25/40'	'26/40'	'18/40'	'13/40'	'10/40'	'15/40'	'16/40'	'24/40'	'14/40'	'19/40'	'8/40'	'26/40'	'16/40'	'22/40'
'VITAMIN & COFACTOR METABOLISM'	'9/9'	'7/9'	'7/9'	'7/9'	'7/9'	'8/9'	'8/9'	'7/9'	'7/9'	'7/9'	'6/9'	'6/9'	'8/9'	'8/9'	'5/9'	'7/9'	'6/9'	'6/9'	'8/9'	'7/9'	'8/9'	'8/9'	'6/9'	'8/9'	'8/9'	'8/9'	'6/9'	'6/9'	'8/9'	'8/9'	'8/9'	'7/9'
'GLYCAN METABOLISM'	'11/12'	'11/12'	'11/12'	'9/12'	'11/12'	'11/12'	'11/12'	'11/12'	'11/12'	'11/12'	'11/12'	'11/12'	'11/12'	'10/12'	'11/12'	'11/12'	'11/12'	'9/12'	'11/12'	'11/12'	'11/12'	'11/12'	'10/12'	'10/12'	'11/12'	'11/12'	'11/12'	'11/12'	'11/12'	'11/12'	'11/12'	'11/12'
'Oxidative phosphorylation via NADH-coenzyme Q oxidoreductase (COMPLEX I)'	'FAIL (should NOT fail)'	'FAIL (should NOT fail)'	'FAIL (should NOT fail)'	'FAIL (should NOT fail)'	'true'	'FAIL (should NOT fail)'	'FAIL (should NOT fail)'	'FAIL (should NOT fail)'	'FAIL (should NOT fail)'	'FAIL (should NOT fail)'	'true'	'FAIL (should NOT fail)'	'FAIL (should NOT fail)'	'true'	'FAIL (should NOT fail)'	'FAIL (should NOT fail)'	'FAIL (should NOT fail)'	'FAIL (should NOT fail)'	'true'	'FAIL (should NOT fail)'	'FAIL (should NOT fail)'	'FAIL (should NOT fail)'	'FAIL (should NOT fail)'	'true'	'FAIL (should NOT fail)'	'true'	'FAIL (should NOT fail)'	'FAIL (should NOT fail)'	'FAIL (should NOT fail)'	'FAIL (should NOT fail)'	'FAIL (should NOT fail)'	'FAIL (should NOT fail)'
'Oxidative phosphorylation via succinate-coenzyme Q oxidoreductase (COMPLEX II)'	'true'	'true'	'true'	'true'	'true'	'true'	'true'	'true'	'true'	'true'	'true'	'true'	'true'	'true'	'true'	'true'	'true'	'true'	'true'	'true'	'true'	'true'	'true'	'true'	'true'	'true'	'true'	'true'	'true'	'true'	'true'	'true'
'Krebs cycle - oxidative decarboxylation of pyruvate'	'true'	'true'	'true'	'true'	'true'	'true'	'true'	'true'	'true'	'true'	'true'	'true'	'true'	'true'	'true'	'true'	'true'	'true'	'true'	'true'	'true'	'true'	'true'	'true'	'true'	'true'	'true'	'true'	'true'	'true'	'true'	'true'
'Krebs cycle - NADH generation'	'true'	'true'	'true'	'true'	'true'	'true'	'true'	'true'	'true'	'true'	'true'	'true'	'true'	'true'	'true'	'true'	'true'	'true'	'true'	'true'	'true'	'true'	'true'	'true'	'true'	'true'	'true'	'true'	'true'	'true'	'true'	'true'
'ATP regeneration from glucose (normoxic conditions) - glycolysis + krebs cycle'	'FAIL (should NOT fail)'	'FAIL (should NOT fail)'	'FAIL (should NOT fail)'	'FAIL (should NOT fail)'	'FAIL (should NOT fail)'	'FAIL (should NOT fail)'	'FAIL (should NOT fail)'	'FAIL (should NOT fail)'	'FAIL (should NOT fail)'	'FAIL (should NOT fail)'	'FAIL (should NOT fail)'	'FAIL (should NOT fail)'	'FAIL (should NOT fail)'	'FAIL (should NOT fail)'	'FAIL (should NOT fail)'	'FAIL (should NOT fail)'	'FAIL (should NOT fail)'	'FAIL (should NOT fail)'	'FAIL (should NOT fail)'	'FAIL (should NOT fail)'	'FAIL (should NOT fail)'	'FAIL (should NOT fail)'	'FAIL (should NOT fail)'	'FAIL (should NOT fail)'	'FAIL (should NOT fail)'	'FAIL (should NOT fail)'	'FAIL (should NOT fail)'	'FAIL (should NOT fail)'	'true'	'FAIL (should NOT fail)'	'FAIL (should NOT fail)'	'FAIL (should NOT fail)'
'ATP generation from glucose (hypoxic conditions) - glycolysis'	'true'	'true'	'true'	'true'	'true'	'true'	'true'	'true'	'true'	'true'	'true'	'true'	'true'	'true'	'true'	'true'	'true'	'true'	'true'	'true'	'true'	'true'	'true'	'true'	'true'	'true'	'true'	'true'	'true'	'true'	'true'	'true'
'ATP generation from ions'	'FAIL (should fail)'	'FAIL (should fail)'	'FAIL (should fail)'	'FAIL (should fail)'	'FAIL (should fail)'	'FAIL (should fail)'	'FAIL (should fail)'	'FAIL (should fail)'	'FAIL (should fail)'	'FAIL (should fail)'	'FAIL (should fail)'	'FAIL (should fail)'	'FAIL (should fail)'	'FAIL (should fail)'	'FAIL (should fail)'	'FAIL (should fail)'	'FAIL (should fail)'	'FAIL (should fail)'	'FAIL (should fail)'	'FAIL (should fail)'	'FAIL (should fail)'	'FAIL (should fail)'	'FAIL (should fail)'	'FAIL (should fail)'	'FAIL (should fail)'	'FAIL (should fail)'	'FAIL (should fail)'	'FAIL (should fail)'	'FAIL (should fail)'	'FAIL (should fail)'	'FAIL (should fail)'	'FAIL (should fail)'
'Reactive oxygen species detoxification (H2O2 to H2O)'	'true'	'true'	'true'	'true'	'true'	'true'	'true'	'true'	'true'	'true'	'true'	'true'	'true'	'true'	'true'	'true'	'true'	'true'	'true'	'true'	'true'	'true'	'true'	'true'	'true'	'true'	'true'	'true'	'true'	'true'	'true'	'true'
'Presence of the thioredoxin system through the thioredoxin reductase activity'	'true'	'true'	'true'	'true'	'true'	'true'	'true'	'true'	'true'	'true'	'true'	'true'	'true'	'true'	'true'	'true'	'true'	'true'	'true'	'true'	'true'	'true'	'true'	'true'	'true'	'true'	'true'	'true'	'true'	'true'	'true'	'true'
'Inosine monophosphate synthesis (IMP)'	'true'	'true'	'true'	'true'	'true'	'true'	'true'	'true'	'true'	'true'	'true'	'true'	'true'	'FAIL (should NOT fail)'	'true'	'true'	'true'	'FAIL (should NOT fail)'	'true'	'FAIL (should NOT fail)'	'true'	'FAIL (should NOT fail)'	'FAIL (should NOT fail)'	'FAIL (should NOT fail)'	'true'	'true'	'true'	'true'	'true'	'true'	'true'	'true'
'Cytidine triphosphate synthesis (CTP)'	'FAIL (should NOT fail)'	'FAIL (should NOT fail)'	'true'	'FAIL (should NOT fail)'	'FAIL (should NOT fail)'	'true'	'FAIL (should NOT fail)'	'FAIL (should NOT fail)'	'true'	'FAIL (should NOT fail)'	'FAIL (should NOT fail)'	'FAIL (should NOT fail)'	'true'	'FAIL (should NOT fail)'	'FAIL (should NOT fail)'	'true'	'FAIL (should NOT fail)'	'FAIL (should NOT fail)'	'true'	'FAIL (should NOT fail)'	'true'	'FAIL (should NOT fail)'	'FAIL (should NOT fail)'	'FAIL (should NOT fail)'	'true'	'FAIL (should NOT fail)'	'true'	'FAIL (should NOT fail)'	'FAIL (should NOT fail)'	'FAIL (should NOT fail)'	'FAIL (should NOT fail)'	'FAIL (should NOT fail)'
'Guanosine triphosphate synthesis (GTP)'	'true'	'true'	'true'	'true'	'true'	'true'	'true'	'true'	'true'	'true'	'true'	'true'	'true'	'FAIL (should NOT fail)'	'FAIL (should NOT fail)'	'true'	'true'	'FAIL (should NOT fail)'	'true'	'FAIL (should NOT fail)'	'true'	'FAIL (should NOT fail)'	'FAIL (should NOT fail)'	'FAIL (should NOT fail)'	'true'	'true'	'true'	'true'	'true'	'true'	'true'	'true'
'Uridine triphosphate synthesis (UTP)'	'FAIL (should NOT fail)'	'FAIL (should NOT fail)'	'true'	'FAIL (should NOT fail)'	'FAIL (should NOT fail)'	'true'	'FAIL (should NOT fail)'	'FAIL (should NOT fail)'	'true'	'FAIL (should NOT fail)'	'FAIL (should NOT fail)'	'FAIL (should NOT fail)'	'true'	'FAIL (should NOT fail)'	'FAIL (should NOT fail)'	'true'	'FAIL (should NOT fail)'	'FAIL (should NOT fail)'	'true'	'FAIL (should NOT fail)'	'true'	'FAIL (should NOT fail)'	'FAIL (should NOT fail)'	'FAIL (should NOT fail)'	'true'	'FAIL (should NOT fail)'	'true'	'FAIL (should NOT fail)'	'FAIL (should NOT fail)'	'FAIL (should NOT fail)'	'FAIL (should NOT fail)'	'FAIL (should NOT fail)'
'Deoxyadenosine triphosphate synthesis (dATP)'	'true'	'true'	'true'	'true'	'true'	'true'	'true'	'true'	'true'	'true'	'true'	'true'	'true'	'FAIL (should NOT fail)'	'true'	'true'	'true'	'FAIL (should NOT fail)'	'true'	'FAIL (should NOT fail)'	'true'	'FAIL (should NOT fail)'	'FAIL (should NOT fail)'	'FAIL (should NOT fail)'	'true'	'true'	'true'	'true'	'true'	'true'	'true'	'true'
'Deoxycytidine triphosphate synthesis (dCTP)'	'FAIL (should NOT fail)'	'FAIL (should NOT fail)'	'true'	'FAIL (should NOT fail)'	'FAIL (should NOT fail)'	'true'	'FAIL (should NOT fail)'	'FAIL (should NOT fail)'	'true'	'FAIL (should NOT fail)'	'FAIL (should NOT fail)'	'FAIL (should NOT fail)'	'true'	'FAIL (should NOT fail)'	'FAIL (should NOT fail)'	'true'	'FAIL (should NOT fail)'	'FAIL (should NOT fail)'	'true'	'FAIL (should NOT fail)'	'true'	'FAIL (should NOT fail)'	'FAIL (should NOT fail)'	'FAIL (should NOT fail)'	'true'	'FAIL (should NOT fail)'	'true'	'FAIL (should NOT fail)'	'FAIL (should NOT fail)'	'FAIL (should NOT fail)'	'FAIL (should NOT fail)'	'FAIL (should NOT fail)'
'Deoxyguanosine triphosphate synthesis (dGTP)'	'true'	'true'	'true'	'true'	'true'	'true'	'true'	'FAIL (should NOT fail)'	'true'	'true'	'true'	'FAIL (should NOT fail)'	'true'	'FAIL (should NOT fail)'	'FAIL (should NOT fail)'	'true'	'FAIL (should NOT fail)'	'FAIL (should NOT fail)'	'true'	'FAIL (should NOT fail)'	'true'	'FAIL (should NOT fail)'	'FAIL (should NOT fail)'	'FAIL (should NOT fail)'	'true'	'true'	'true'	'true'	'FAIL (should NOT fail)'	'true'	'true'	'true'
'Deoxyuridine triphosphate synthesis (dUTP)'	'FAIL (should NOT fail)'	'FAIL (should NOT fail)'	'true'	'FAIL (should NOT fail)'	'FAIL (should NOT fail)'	'true'	'FAIL (should NOT fail)'	'FAIL (should NOT fail)'	'true'	'FAIL (should NOT fail)'	'FAIL (should NOT fail)'	'FAIL (should NOT fail)'	'true'	'FAIL (should NOT fail)'	'FAIL (should NOT fail)'	'true'	'FAIL (should NOT fail)'	'FAIL (should NOT fail)'	'true'	'FAIL (should NOT fail)'	'true'	'FAIL (should NOT fail)'	'FAIL (should NOT fail)'	'FAIL (should NOT fail)'	'true'	'FAIL (should NOT fail)'	'true'	'FAIL (should NOT fail)'	'FAIL (should NOT fail)'	'FAIL (should NOT fail)'	'FAIL (should NOT fail)'	'FAIL (should NOT fail)'
'Deoxythymidine triphosphate synthesis (dTTP)'	'FAIL (should NOT fail)'	'FAIL (should NOT fail)'	'true'	'FAIL (should NOT fail)'	'FAIL (should NOT fail)'	'true'	'FAIL (should NOT fail)'	'FAIL (should NOT fail)'	'true'	'FAIL (should NOT fail)'	'FAIL (should NOT fail)'	'FAIL (should NOT fail)'	'true'	'FAIL (should NOT fail)'	'FAIL (should NOT fail)'	'true'	'FAIL (should NOT fail)'	'FAIL (should NOT fail)'	'true'	'FAIL (should NOT fail)'	'true'	'FAIL (should NOT fail)'	'FAIL (should NOT fail)'	'FAIL (should NOT fail)'	'true'	'FAIL (should NOT fail)'	'true'	'FAIL (should NOT fail)'	'FAIL (should NOT fail)'	'FAIL (should NOT fail)'	'FAIL (should NOT fail)'	'FAIL (should NOT fail)'
'AMP salvage from adenine'	'true'	'true'	'true'	'true'	'true'	'true'	'true'	'true'	'true'	'true'	'true'	'true'	'true'	'true'	'true'	'true'	'true'	'true'	'true'	'true'	'true'	'true'	'true'	'true'	'true'	'true'	'true'	'true'	'true'	'true'	'true'	'true'
'IMP salvage from hypoxanthine'	'FAIL (should NOT fail)'	'true'	'true'	'true'	'true'	'true'	'true'	'FAIL (should NOT fail)'	'true'	'true'	'true'	'true'	'true'	'true'	'FAIL (should NOT fail)'	'true'	'true'	'true'	'FAIL (should NOT fail)'	'true'	'true'	'FAIL (should NOT fail)'	'FAIL (should NOT fail)'	'FAIL (should NOT fail)'	'true'	'true'	'true'	'true'	'true'	'true'	'true'	'true'
'GMP salvage from guanine'	'true'	'true'	'true'	'true'	'true'	'true'	'true'	'true'	'true'	'true'	'true'	'true'	'true'	'true'	'true'	'true'	'true'	'true'	'true'	'true'	'true'	'true'	'FAIL (should NOT fail)'	'true'	'true'	'true'	'true'	'true'	'true'	'true'	'true'	'true'
'3''-Phospho-5''-adenylyl sulfate synthesis'	'true'	'true'	'true'	'true'	'true'	'true'	'true'	'true'	'true'	'true'	'true'	'true'	'true'	'true'	'true'	'true'	'true'	'true'	'true'	'true'	'true'	'true'	'true'	'true'	'true'	'true'	'true'	'true'	'true'	'true'	'true'	'true'
'Degradation of adenine to urate'	'FAIL (should NOT fail)'	'FAIL (should NOT fail)'	'true'	'FAIL (should NOT fail)'	'FAIL (should NOT fail)'	'true'	'true'	'FAIL (should NOT fail)'	'true'	'FAIL (should NOT fail)'	'true'	'FAIL (should NOT fail)'	'FAIL (should NOT fail)'	'true'	'FAIL (should NOT fail)'	'FAIL (should NOT fail)'	'FAIL (should NOT fail)'	'FAIL (should NOT fail)'	'FAIL (should NOT fail)'	'FAIL (should NOT fail)'	'true'	'FAIL (should NOT fail)'	'FAIL (should NOT fail)'	'FAIL (should NOT fail)'	'true'	'FAIL (should NOT fail)'	'FAIL (should NOT fail)'	'true'	'FAIL (should NOT fail)'	'FAIL (should NOT fail)'	'FAIL (should NOT fail)'	'FAIL (should NOT fail)'
'Degradation of guanine to urate'	'FAIL (should NOT fail)'	'FAIL (should NOT fail)'	'FAIL (should NOT fail)'	'FAIL (should NOT fail)'	'FAIL (should NOT fail)'	'FAIL (should NOT fail)'	'FAIL (should NOT fail)'	'FAIL (should NOT fail)'	'FAIL (should NOT fail)'	'FAIL (should NOT fail)'	'FAIL (should NOT fail)'	'FAIL (should NOT fail)'	'FAIL (should NOT fail)'	'FAIL (should NOT fail)'	'FAIL (should NOT fail)'	'FAIL (should NOT fail)'	'FAIL (should NOT fail)'	'FAIL (should NOT fail)'	'FAIL (should NOT fail)'	'FAIL (should NOT fail)'	'FAIL (should NOT fail)'	'FAIL (should NOT fail)'	'FAIL (should NOT fail)'	'FAIL (should NOT fail)'	'FAIL (should NOT fail)'	'FAIL (should NOT fail)'	'FAIL (should NOT fail)'	'FAIL (should NOT fail)'	'FAIL (should NOT fail)'	'FAIL (should NOT fail)'	'FAIL (should NOT fail)'	'FAIL (should NOT fail)'
'Degradation of cytosine'	'FAIL (should NOT fail)'	'FAIL (should NOT fail)'	'FAIL (should NOT fail)'	'FAIL (should NOT fail)'	'true'	'true'	'true'	'FAIL (should NOT fail)'	'true'	'true'	'FAIL (should NOT fail)'	'true'	'true'	'FAIL (should NOT fail)'	'true'	'true'	'FAIL (should NOT fail)'	'FAIL (should NOT fail)'	'true'	'true'	'true'	'FAIL (should NOT fail)'	'true'	'FAIL (should NOT fail)'	'true'	'FAIL (should NOT fail)'	'true'	'FAIL (should NOT fail)'	'FAIL (should NOT fail)'	'true'	'true'	'FAIL (should NOT fail)'
'Degradation of uracil'	'true'	'true'	'true'	'true'	'true'	'true'	'true'	'true'	'true'	'true'	'true'	'true'	'true'	'true'	'true'	'true'	'true'	'FAIL (should NOT fail)'	'true'	'true'	'true'	'FAIL (should NOT fail)'	'true'	'FAIL (should NOT fail)'	'true'	'true'	'true'	'FAIL (should NOT fail)'	'true'	'true'	'true'	'true'
'Gluconeogenesis from pyruvate'	'true'	'true'	'true'	'true'	'true'	'true'	'true'	'true'	'true'	'true'	'true'	'true'	'true'	'true'	'true'	'true'	'true'	'true'	'true'	'true'	'true'	'true'	'FAIL (should NOT fail)'	'true'	'true'	'true'	'true'	'true'	'true'	'true'	'true'	'true'
'Gluconeogenesis from Lactate'	'true'	'true'	'true'	'FAIL (should NOT fail)'	'true'	'true'	'true'	'true'	'true'	'FAIL (should NOT fail)'	'true'	'true'	'true'	'true'	'true'	'true'	'true'	'FAIL (should NOT fail)'	'true'	'true'	'true'	'true'	'FAIL (should NOT fail)'	'true'	'true'	'true'	'FAIL (should NOT fail)'	'true'	'true'	'true'	'FAIL (should NOT fail)'	'FAIL (should NOT fail)'
'Gluconeogenesis from Glycerol'	'FAIL (should NOT fail)'	'true'	'true'	'FAIL (should NOT fail)'	'true'	'true'	'true'	'true'	'FAIL (should NOT fail)'	'true'	'true'	'FAIL (should NOT fail)'	'true'	'true'	'true'	'FAIL (should NOT fail)'	'FAIL (should NOT fail)'	'true'	'true'	'FAIL (should NOT fail)'	'FAIL (should NOT fail)'	'true'	'FAIL (should NOT fail)'	'FAIL (should NOT fail)'	'true'	'true'	'true'	'FAIL (should NOT fail)'	'FAIL (should NOT fail)'	'FAIL (should NOT fail)'	'FAIL (should NOT fail)'	'FAIL (should NOT fail)'
'Gluconeogenesis from Alanine'	'true'	'true'	'true'	'true'	'true'	'true'	'true'	'true'	'true'	'true'	'true'	'FAIL (should NOT fail)'	'true'	'true'	'true'	'true'	'true'	'true'	'true'	'true'	'true'	'true'	'FAIL (should NOT fail)'	'true'	'true'	'true'	'true'	'true'	'true'	'true'	'true'	'true'
'Gluconeogenesis from Glutamine'	'true'	'true'	'true'	'FAIL (should NOT fail)'	'true'	'true'	'true'	'true'	'true'	'true'	'true'	'true'	'true'	'FAIL (should NOT fail)'	'true'	'true'	'true'	'true'	'true'	'true'	'true'	'true'	'FAIL (should NOT fail)'	'FAIL (should NOT fail)'	'true'	'true'	'true'	'true'	'true'	'true'	'true'	'true'
'Ethanol to acetaldehyde'	'true'	'true'	'true'	'true'	'true'	'true'	'true'	'true'	'true'	'true'	'true'	'true'	'true'	'true'	'true'	'true'	'true'	'true'	'true'	'true'	'true'	'true'	'true'	'true'	'true'	'true'	'true'	'true'	'true'	'true'	'true'	'true'
'Glucose to lactate conversion'	'true'	'true'	'true'	'true'	'true'	'true'	'true'	'true'	'true'	'true'	'true'	'true'	'true'	'true'	'true'	'true'	'true'	'true'	'true'	'true'	'true'	'true'	'true'	'true'	'true'	'true'	'true'	'true'	'true'	'true'	'true'	'true'
'Malate to pyruvate conversion'	'true'	'true'	'true'	'true'	'true'	'true'	'true'	'true'	'true'	'true'	'true'	'true'	'true'	'FAIL (should NOT fail)'	'true'	'true'	'true'	'true'	'true'	'true'	'true'	'true'	'true'	'FAIL (should NOT fail)'	'true'	'true'	'true'	'true'	'true'	'true'	'true'	'true'
'Synthesis of fructose-6-phosphate from erythrose-4-phosphate (HMP shunt)'	'true'	'true'	'true'	'true'	'true'	'true'	'true'	'true'	'true'	'true'	'true'	'true'	'true'	'true'	'true'	'true'	'true'	'true'	'true'	'true'	'true'	'true'	'true'	'true'	'true'	'true'	'true'	'true'	'true'	'true'	'true'	'true'
'Synthesis of ribose-5-phosphate'	'true'	'true'	'true'	'true'	'true'	'true'	'true'	'true'	'true'	'true'	'true'	'true'	'true'	'FAIL (should NOT fail)'	'true'	'true'	'true'	'FAIL (should NOT fail)'	'true'	'FAIL (should NOT fail)'	'true'	'FAIL (should NOT fail)'	'FAIL (should NOT fail)'	'FAIL (should NOT fail)'	'true'	'true'	'true'	'true'	'true'	'true'	'true'	'true'
'Synthesis of lactose'	'true'	'FAIL (should NOT fail)'	'true'	'true'	'true'	'true'	'FAIL (should NOT fail)'	'true'	'true'	'true'	'true'	'true'	'true'	'FAIL (should NOT fail)'	'FAIL (should NOT fail)'	'true'	'true'	'true'	'true'	'true'	'true'	'true'	'true'	'true'	'FAIL (should NOT fail)'	'true'	'true'	'true'	'true'	'true'	'true'	'true'
'Glycogen biosynthesis'	'true'	'true'	'true'	'true'	'true'	'true'	'true'	'true'	'true'	'true'	'true'	'true'	'true'	'true'	'true'	'true'	'true'	'true'	'true'	'true'	'true'	'true'	'true'	'true'	'true'	'true'	'true'	'true'	'true'	'true'	'true'	'true'
'Glycogen degradation'	'true'	'true'	'true'	'true'	'true'	'true'	'true'	'true'	'true'	'true'	'true'	'true'	'true'	'true'	'true'	'true'	'true'	'true'	'true'	'true'	'true'	'true'	'true'	'true'	'true'	'true'	'true'	'true'	'true'	'true'	'true'	'true'
'Fructose degradation (to glucose-3-phosphate)'	'true'	'true'	'true'	'true'	'true'	'true'	'true'	'true'	'true'	'true'	'true'	'true'	'true'	'true'	'true'	'true'	'true'	'true'	'true'	'true'	'true'	'true'	'true'	'true'	'true'	'true'	'true'	'true'	'true'	'true'	'true'	'true'
'Fructose to glucose conversion (via fructose-6-phosphate)'	'true'	'true'	'true'	'FAIL (should NOT fail)'	'true'	'true'	'true'	'true'	'true'	'true'	'true'	'true'	'true'	'true'	'true'	'true'	'true'	'true'	'true'	'true'	'true'	'true'	'true'	'FAIL (should NOT fail)'	'true'	'true'	'true'	'true'	'true'	'true'	'true'	'true'
'UDP-glucose synthesis'	'true'	'true'	'true'	'true'	'true'	'true'	'true'	'true'	'true'	'true'	'true'	'true'	'true'	'true'	'true'	'true'	'true'	'true'	'true'	'true'	'true'	'true'	'true'	'true'	'true'	'true'	'true'	'true'	'true'	'true'	'true'	'true'
'UDP-galactose synthesis'	'true'	'true'	'true'	'true'	'true'	'true'	'true'	'true'	'true'	'true'	'true'	'true'	'true'	'true'	'true'	'true'	'true'	'true'	'true'	'true'	'true'	'true'	'true'	'true'	'true'	'true'	'true'	'true'	'true'	'true'	'true'	'true'
'UDP-glucuronate synthesis'	'true'	'true'	'true'	'true'	'true'	'true'	'true'	'true'	'true'	'true'	'true'	'true'	'true'	'true'	'true'	'true'	'true'	'FAIL (should NOT fail)'	'true'	'true'	'true'	'true'	'FAIL (should NOT fail)'	'true'	'true'	'true'	'true'	'true'	'FAIL (should NOT fail)'	'true'	'true'	'true'
'GDP-L-fucose synthesis'	'true'	'true'	'true'	'true'	'true'	'true'	'true'	'true'	'true'	'true'	'true'	'true'	'true'	'true'	'true'	'true'	'true'	'true'	'true'	'true'	'true'	'true'	'true'	'true'	'true'	'true'	'true'	'true'	'true'	'true'	'true'	'true'
'Mannose degradation (to fructose-6-phosphate)'	'true'	'true'	'true'	'FAIL (should NOT fail)'	'true'	'true'	'true'	'true'	'true'	'true'	'true'	'true'	'true'	'true'	'true'	'true'	'true'	'true'	'true'	'true'	'true'	'true'	'true'	'true'	'true'	'true'	'true'	'true'	'true'	'true'	'true'	'true'
'GDP-mannose synthesis'	'true'	'true'	'true'	'true'	'true'	'true'	'true'	'true'	'true'	'true'	'true'	'true'	'true'	'true'	'true'	'true'	'true'	'true'	'true'	'true'	'true'	'true'	'true'	'true'	'true'	'true'	'true'	'true'	'true'	'true'	'true'	'true'
'UDP-N-acetyl D-galactosamine synthesis'	'true'	'true'	'true'	'FAIL (should NOT fail)'	'true'	'true'	'true'	'true'	'true'	'true'	'true'	'true'	'true'	'FAIL (should NOT fail)'	'true'	'true'	'true'	'true'	'true'	'true'	'true'	'true'	'FAIL (should NOT fail)'	'FAIL (should NOT fail)'	'true'	'true'	'FAIL (should NOT fail)'	'true'	'true'	'true'	'true'	'true'
'CMP-N-acetylneuraminate synthesis'	'true'	'true'	'true'	'FAIL (should NOT fail)'	'true'	'true'	'FAIL (should NOT fail)'	'true'	'true'	'true'	'true'	'true'	'true'	'FAIL (should NOT fail)'	'true'	'true'	'true'	'FAIL (should NOT fail)'	'true'	'true'	'true'	'true'	'FAIL (should NOT fail)'	'FAIL (should NOT fail)'	'true'	'true'	'FAIL (should NOT fail)'	'true'	'true'	'true'	'true'	'true'
'N-Acetylglucosamine synthesis'	'true'	'true'	'true'	'FAIL (should NOT fail)'	'true'	'true'	'FAIL (should NOT fail)'	'true'	'true'	'true'	'true'	'true'	'true'	'FAIL (should NOT fail)'	'true'	'true'	'true'	'FAIL (should NOT fail)'	'true'	'true'	'true'	'true'	'FAIL (should NOT fail)'	'FAIL (should NOT fail)'	'true'	'true'	'FAIL (should NOT fail)'	'FAIL (should NOT fail)'	'true'	'true'	'true'	'true'
'Glucuronate synthesis (via inositol)'	'true'	'true'	'FAIL (should NOT fail)'	'FAIL (should NOT fail)'	'FAIL (should NOT fail)'	'true'	'true'	'FAIL (should NOT fail)'	'true'	'true'	'true'	'FAIL (should NOT fail)'	'true'	'true'	'true'	'true'	'true'	'FAIL (should NOT fail)'	'FAIL (should NOT fail)'	'true'	'true'	'true'	'FAIL (should NOT fail)'	'true'	'true'	'FAIL (should NOT fail)'	'FAIL (should NOT fail)'	'true'	'FAIL (should NOT fail)'	'true'	'true'	'true'
'Glucuronate synthesis (via udp-glucose)'	'true'	'true'	'FAIL (should NOT fail)'	'FAIL (should NOT fail)'	'FAIL (should NOT fail)'	'true'	'true'	'FAIL (should NOT fail)'	'FAIL (should NOT fail)'	'FAIL (should NOT fail)'	'true'	'FAIL (should NOT fail)'	'true'	'true'	'true'	'FAIL (should NOT fail)'	'FAIL (should NOT fail)'	'FAIL (should NOT fail)'	'true'	'true'	'true'	'FAIL (should NOT fail)'	'FAIL (should NOT fail)'	'FAIL (should NOT fail)'	'true'	'FAIL (should NOT fail)'	'true'	'FAIL (should NOT fail)'	'FAIL (should NOT fail)'	'true'	'FAIL (should NOT fail)'	'true'
'Synthesis of acetone'	'FAIL (should NOT fail)'	'FAIL (should NOT fail)'	'FAIL (should NOT fail)'	'FAIL (should NOT fail)'	'FAIL (should NOT fail)'	'FAIL (should NOT fail)'	'FAIL (should NOT fail)'	'FAIL (should NOT fail)'	'FAIL (should NOT fail)'	'FAIL (should NOT fail)'	'FAIL (should NOT fail)'	'FAIL (should NOT fail)'	'FAIL (should NOT fail)'	'true'	'FAIL (should NOT fail)'	'FAIL (should NOT fail)'	'FAIL (should NOT fail)'	'FAIL (should NOT fail)'	'FAIL (should NOT fail)'	'FAIL (should NOT fail)'	'FAIL (should NOT fail)'	'FAIL (should NOT fail)'	'FAIL (should NOT fail)'	'FAIL (should NOT fail)'	'FAIL (should NOT fail)'	'FAIL (should NOT fail)'	'FAIL (should NOT fail)'	'FAIL (should NOT fail)'	'FAIL (should NOT fail)'	'FAIL (should NOT fail)'	'FAIL (should NOT fail)'	'FAIL (should NOT fail)'
'(R)-3-Hydroxybutanoate synthesis'	'FAIL (should NOT fail)'	'FAIL (should NOT fail)'	'FAIL (should NOT fail)'	'FAIL (should NOT fail)'	'true'	'true'	'true'	'FAIL (should NOT fail)'	'FAIL (should NOT fail)'	'FAIL (should NOT fail)'	'FAIL (should NOT fail)'	'true'	'FAIL (should NOT fail)'	'true'	'FAIL (should NOT fail)'	'FAIL (should NOT fail)'	'FAIL (should NOT fail)'	'FAIL (should NOT fail)'	'FAIL (should NOT fail)'	'FAIL (should NOT fail)'	'true'	'FAIL (should NOT fail)'	'true'	'FAIL (should NOT fail)'	'true'	'FAIL (should NOT fail)'	'FAIL (should NOT fail)'	'true'	'FAIL (should NOT fail)'	'true'	'FAIL (should NOT fail)'	'FAIL (should NOT fail)'
'Synthesis of inositol'	'true'	'true'	'FAIL (should NOT fail)'	'true'	'FAIL (should NOT fail)'	'FAIL (should NOT fail)'	'FAIL (should NOT fail)'	'true'	'true'	'true'	'true'	'true'	'true'	'FAIL (should NOT fail)'	'true'	'true'	'true'	'true'	'true'	'true'	'FAIL (should NOT fail)'	'true'	'FAIL (should NOT fail)'	'FAIL (should NOT fail)'	'FAIL (should NOT fail)'	'true'	'true'	'true'	'true'	'true'	'FAIL (should NOT fail)'	'true'
'Inositol as input for glucuronate-xylulose pathway'	'FAIL (should NOT fail)'	'FAIL (should NOT fail)'	'FAIL (should NOT fail)'	'FAIL (should NOT fail)'	'FAIL (should NOT fail)'	'FAIL (should NOT fail)'	'FAIL (should NOT fail)'	'FAIL (should NOT fail)'	'FAIL (should NOT fail)'	'FAIL (should NOT fail)'	'FAIL (should NOT fail)'	'FAIL (should NOT fail)'	'true'	'FAIL (should NOT fail)'	'FAIL (should NOT fail)'	'FAIL (should NOT fail)'	'FAIL (should NOT fail)'	'FAIL (should NOT fail)'	'FAIL (should NOT fail)'	'FAIL (should NOT fail)'	'FAIL (should NOT fail)'	'FAIL (should NOT fail)'	'FAIL (should NOT fail)'	'FAIL (should NOT fail)'	'FAIL (should NOT fail)'	'FAIL (should NOT fail)'	'FAIL (should NOT fail)'	'FAIL (should NOT fail)'	'FAIL (should NOT fail)'	'FAIL (should NOT fail)'	'FAIL (should NOT fail)'	'FAIL (should NOT fail)'
'Synthesis of phosphatidylinositol from inositol'	'true'	'true'	'true'	'true'	'true'	'true'	'true'	'true'	'true'	'true'	'true'	'true'	'true'	'true'	'true'	'true'	'true'	'true'	'true'	'true'	'true'	'true'	'true'	'true'	'true'	'true'	'true'	'true'	'true'	'true'	'true'	'true'
'Conversion of 1-phosphatidyl-1D-myo-inositol 4,5-bisphosphate to 1D-myo-inositol 1,4,5-trisphosphate'	'true'	'true'	'true'	'true'	'true'	'true'	'true'	'true'	'true'	'true'	'true'	'true'	'true'	'true'	'true'	'true'	'true'	'true'	'true'	'true'	'true'	'true'	'true'	'true'	'true'	'true'	'true'	'true'	'true'	'true'	'true'	'true'
'Starch degradation'	'FAIL (should NOT fail)'	'true'	'FAIL (should NOT fail)'	'FAIL (should NOT fail)'	'FAIL (should NOT fail)'	'true'	'true'	'true'	'FAIL (should NOT fail)'	'true'	'true'	'true'	'true'	'true'	'true'	'true'	'FAIL (should NOT fail)'	'true'	'true'	'true'	'FAIL (should NOT fail)'	'true'	'true'	'true'	'true'	'FAIL (should NOT fail)'	'FAIL (should NOT fail)'	'FAIL (should NOT fail)'	'true'	'true'	'true'	'FAIL (should NOT fail)'
'Link between glyoxylate metabolism and pentose phosphate pathway (Xylulose to glycolate)'	'true'	'true'	'true'	'true'	'true'	'true'	'true'	'true'	'true'	'true'	'true'	'true'	'true'	'true'	'true'	'true'	'true'	'true'	'true'	'true'	'true'	'true'	'true'	'true'	'true'	'true'	'true'	'true'	'true'	'true'	'true'	'true'
'Synthesis of methylglyoxal'	'true'	'true'	'true'	'true'	'true'	'true'	'true'	'true'	'true'	'true'	'true'	'true'	'true'	'true'	'true'	'true'	'true'	'true'	'true'	'true'	'true'	'true'	'true'	'true'	'true'	'true'	'true'	'true'	'true'	'true'	'true'	'true'
'Alanine synthesis'	'true'	'FAIL (should NOT fail)'	'FAIL (should NOT fail)'	'FAIL (should NOT fail)'	'FAIL (should NOT fail)'	'FAIL (should NOT fail)'	'FAIL (should NOT fail)'	'FAIL (should NOT fail)'	'FAIL (should NOT fail)'	'FAIL (should NOT fail)'	'FAIL (should NOT fail)'	'FAIL (should NOT fail)'	'FAIL (should NOT fail)'	'FAIL (should NOT fail)'	'FAIL (should NOT fail)'	'FAIL (should NOT fail)'	'FAIL (should NOT fail)'	'FAIL (should NOT fail)'	'true'	'FAIL (should NOT fail)'	'FAIL (should NOT fail)'	'FAIL (should NOT fail)'	'FAIL (should NOT fail)'	'FAIL (should NOT fail)'	'FAIL (should NOT fail)'	'FAIL (should NOT fail)'	'FAIL (should NOT fail)'	'FAIL (should NOT fail)'	'true'	'FAIL (should NOT fail)'	'FAIL (should NOT fail)'	'FAIL (should NOT fail)'
'Alanine degradation'	'true'	'true'	'true'	'true'	'true'	'true'	'true'	'true'	'true'	'true'	'true'	'FAIL (should NOT fail)'	'true'	'true'	'true'	'true'	'true'	'true'	'true'	'true'	'true'	'true'	'FAIL (should NOT fail)'	'FAIL (should NOT fail)'	'true'	'true'	'FAIL (should NOT fail)'	'true'	'true'	'true'	'true'	'true'
'Synthesis of alanine from glutamine'	'true'	'true'	'true'	'true'	'true'	'true'	'true'	'true'	'true'	'true'	'true'	'true'	'true'	'true'	'true'	'true'	'true'	'FAIL (should NOT fail)'	'true'	'true'	'true'	'true'	'true'	'true'	'true'	'true'	'true'	'true'	'true'	'true'	'true'	'true'
'Arginine synthesis'	'FAIL (should NOT fail)'	'FAIL (should NOT fail)'	'FAIL (should NOT fail)'	'FAIL (should NOT fail)'	'FAIL (should NOT fail)'	'true'	'true'	'FAIL (should NOT fail)'	'FAIL (should NOT fail)'	'FAIL (should NOT fail)'	'FAIL (should NOT fail)'	'FAIL (should NOT fail)'	'FAIL (should NOT fail)'	'true'	'FAIL (should NOT fail)'	'FAIL (should NOT fail)'	'FAIL (should NOT fail)'	'FAIL (should NOT fail)'	'true'	'FAIL (should NOT fail)'	'FAIL (should NOT fail)'	'FAIL (should NOT fail)'	'FAIL (should NOT fail)'	'FAIL (should NOT fail)'	'true'	'FAIL (should NOT fail)'	'FAIL (should NOT fail)'	'FAIL (should NOT fail)'	'FAIL (should NOT fail)'	'true'	'FAIL (should NOT fail)'	'FAIL (should NOT fail)'
'Arginine degradation'	'true'	'FAIL (should NOT fail)'	'FAIL (should NOT fail)'	'FAIL (should NOT fail)'	'FAIL (should NOT fail)'	'true'	'true'	'FAIL (should NOT fail)'	'FAIL (should NOT fail)'	'FAIL (should NOT fail)'	'FAIL (should NOT fail)'	'FAIL (should NOT fail)'	'true'	'true'	'FAIL (should NOT fail)'	'FAIL (should NOT fail)'	'FAIL (should NOT fail)'	'FAIL (should NOT fail)'	'FAIL (should NOT fail)'	'FAIL (should NOT fail)'	'FAIL (should NOT fail)'	'FAIL (should NOT fail)'	'FAIL (should NOT fail)'	'FAIL (should NOT fail)'	'true'	'FAIL (should NOT fail)'	'FAIL (should NOT fail)'	'FAIL (should NOT fail)'	'FAIL (should NOT fail)'	'true'	'FAIL (should NOT fail)'	'FAIL (should NOT fail)'
'Synthesis of arginine from glutamine'	'FAIL (should NOT fail)'	'FAIL (should NOT fail)'	'FAIL (should NOT fail)'	'FAIL (should NOT fail)'	'FAIL (should NOT fail)'	'true'	'true'	'FAIL (should NOT fail)'	'FAIL (should NOT fail)'	'FAIL (should NOT fail)'	'FAIL (should NOT fail)'	'FAIL (should NOT fail)'	'FAIL (should NOT fail)'	'true'	'FAIL (should NOT fail)'	'FAIL (should NOT fail)'	'true'	'FAIL (should NOT fail)'	'true'	'FAIL (should NOT fail)'	'FAIL (should NOT fail)'	'FAIL (should NOT fail)'	'FAIL (should NOT fail)'	'true'	'true'	'FAIL (should NOT fail)'	'FAIL (should NOT fail)'	'FAIL (should NOT fail)'	'FAIL (should NOT fail)'	'true'	'FAIL (should NOT fail)'	'FAIL (should NOT fail)'
'Synthesis of nitric oxide from arginine'	'true'	'FAIL (should NOT fail)'	'true'	'FAIL (should NOT fail)'	'FAIL (should NOT fail)'	'FAIL (should NOT fail)'	'FAIL (should NOT fail)'	'true'	'FAIL (should NOT fail)'	'FAIL (should NOT fail)'	'true'	'true'	'true'	'FAIL (should NOT fail)'	'true'	'FAIL (should NOT fail)'	'FAIL (should NOT fail)'	'FAIL (should NOT fail)'	'true'	'FAIL (should NOT fail)'	'FAIL (should NOT fail)'	'FAIL (should NOT fail)'	'FAIL (should NOT fail)'	'FAIL (should NOT fail)'	'FAIL (should NOT fail)'	'FAIL (should NOT fail)'	'true'	'FAIL (should NOT fail)'	'true'	'FAIL (should NOT fail)'	'FAIL (should NOT fail)'	'true'
'Synthesis of aspartate from glutamine'	'FAIL (should NOT fail)'	'true'	'true'	'true'	'true'	'true'	'true'	'FAIL (should NOT fail)'	'true'	'true'	'true'	'true'	'true'	'true'	'true'	'true'	'true'	'FAIL (should NOT fail)'	'true'	'true'	'true'	'true'	'true'	'FAIL (should NOT fail)'	'true'	'true'	'true'	'true'	'true'	'true'	'true'	'true'
'Synthesis of creatine from arginine'	'FAIL (should NOT fail)'	'true'	'FAIL (should NOT fail)'	'true'	'true'	'FAIL (should NOT fail)'	'true'	'FAIL (should NOT fail)'	'true'	'true'	'true'	'true'	'true'	'true'	'FAIL (should NOT fail)'	'FAIL (should NOT fail)'	'true'	'true'	'true'	'true'	'FAIL (should NOT fail)'	'true'	'true'	'true'	'true'	'FAIL (should NOT fail)'	'FAIL (should NOT fail)'	'true'	'true'	'true'	'FAIL (should NOT fail)'	'FAIL (should NOT fail)'
'Asparagine synthesis'	'FAIL (should NOT fail)'	'FAIL (should NOT fail)'	'FAIL (should NOT fail)'	'FAIL (should NOT fail)'	'FAIL (should NOT fail)'	'FAIL (should NOT fail)'	'FAIL (should NOT fail)'	'FAIL (should NOT fail)'	'FAIL (should NOT fail)'	'FAIL (should NOT fail)'	'FAIL (should NOT fail)'	'FAIL (should NOT fail)'	'FAIL (should NOT fail)'	'FAIL (should NOT fail)'	'FAIL (should NOT fail)'	'FAIL (should NOT fail)'	'FAIL (should NOT fail)'	'FAIL (should NOT fail)'	'FAIL (should NOT fail)'	'FAIL (should NOT fail)'	'FAIL (should NOT fail)'	'FAIL (should NOT fail)'	'FAIL (should NOT fail)'	'FAIL (should NOT fail)'	'FAIL (should NOT fail)'	'FAIL (should NOT fail)'	'FAIL (should NOT fail)'	'FAIL (should NOT fail)'	'true'	'FAIL (should NOT fail)'	'FAIL (should NOT fail)'	'FAIL (should NOT fail)'
'Asparagine degradation'	'FAIL (should NOT fail)'	'FAIL (should NOT fail)'	'FAIL (should NOT fail)'	'FAIL (should NOT fail)'	'true'	'true'	'FAIL (should NOT fail)'	'true'	'FAIL (should NOT fail)'	'true'	'true'	'FAIL (should NOT fail)'	'true'	'true'	'true'	'FAIL (should NOT fail)'	'true'	'FAIL (should NOT fail)'	'FAIL (should NOT fail)'	'true'	'true'	'true'	'FAIL (should NOT fail)'	'FAIL (should NOT fail)'	'FAIL (should NOT fail)'	'FAIL (should NOT fail)'	'FAIL (should NOT fail)'	'true'	'true'	'FAIL (should NOT fail)'	'FAIL (should NOT fail)'	'FAIL (should NOT fail)'
'Aspartate synthesis'	'true'	'FAIL (should NOT fail)'	'true'	'FAIL (should NOT fail)'	'true'	'true'	'true'	'FAIL (should NOT fail)'	'FAIL (should NOT fail)'	'FAIL (should NOT fail)'	'FAIL (should NOT fail)'	'true'	'FAIL (should NOT fail)'	'true'	'FAIL (should NOT fail)'	'FAIL (should NOT fail)'	'FAIL (should NOT fail)'	'FAIL (should NOT fail)'	'true'	'FAIL (should NOT fail)'	'FAIL (should NOT fail)'	'FAIL (should NOT fail)'	'FAIL (should NOT fail)'	'FAIL (should NOT fail)'	'true'	'FAIL (should NOT fail)'	'FAIL (should NOT fail)'	'FAIL (should NOT fail)'	'true'	'true'	'FAIL (should NOT fail)'	'FAIL (should NOT fail)'
'Aspartate degradation'	'true'	'true'	'true'	'true'	'true'	'true'	'true'	'true'	'true'	'true'	'true'	'true'	'true'	'true'	'true'	'true'	'true'	'FAIL (should NOT fail)'	'true'	'true'	'true'	'true'	'FAIL (should NOT fail)'	'true'	'true'	'true'	'FAIL (should NOT fail)'	'true'	'true'	'true'	'true'	'true'
'Conversion of aspartate to arginine'	'true'	'true'	'true'	'true'	'FAIL (should NOT fail)'	'true'	'true'	'true'	'true'	'true'	'true'	'FAIL (should NOT fail)'	'true'	'true'	'true'	'FAIL (should NOT fail)'	'true'	'FAIL (should NOT fail)'	'true'	'FAIL (should NOT fail)'	'true'	'true'	'FAIL (should NOT fail)'	'true'	'true'	'true'	'true'	'true'	'FAIL (should NOT fail)'	'true'	'FAIL (should NOT fail)'	'true'
'Conversion of aspartate to beta-alanine'	'FAIL (should NOT fail)'	'true'	'FAIL (should NOT fail)'	'true'	'true'	'FAIL (should NOT fail)'	'FAIL (should NOT fail)'	'true'	'FAIL (should NOT fail)'	'FAIL (should NOT fail)'	'FAIL (should NOT fail)'	'FAIL (should NOT fail)'	'true'	'FAIL (should NOT fail)'	'FAIL (should NOT fail)'	'FAIL (should NOT fail)'	'FAIL (should NOT fail)'	'FAIL (should NOT fail)'	'FAIL (should NOT fail)'	'true'	'FAIL (should NOT fail)'	'FAIL (should NOT fail)'	'FAIL (should NOT fail)'	'FAIL (should NOT fail)'	'FAIL (should NOT fail)'	'FAIL (should NOT fail)'	'FAIL (should NOT fail)'	'FAIL (should NOT fail)'	'true'	'FAIL (should NOT fail)'	'FAIL (should NOT fail)'	'FAIL (should NOT fail)'
'Conversion of asparate to asparagine'	'FAIL (should NOT fail)'	'FAIL (should NOT fail)'	'true'	'FAIL (should NOT fail)'	'true'	'true'	'FAIL (should NOT fail)'	'true'	'FAIL (should NOT fail)'	'FAIL (should NOT fail)'	'FAIL (should NOT fail)'	'FAIL (should NOT fail)'	'FAIL (should NOT fail)'	'FAIL (should NOT fail)'	'FAIL (should NOT fail)'	'true'	'FAIL (should NOT fail)'	'true'	'FAIL (should NOT fail)'	'FAIL (should NOT fail)'	'true'	'true'	'FAIL (should NOT fail)'	'true'	'FAIL (should NOT fail)'	'true'	'true'	'true'	'true'	'true'	'true'	'true'
'beta-Alanine synthesis'	'FAIL (should NOT fail)'	'FAIL (should NOT fail)'	'FAIL (should NOT fail)'	'FAIL (should NOT fail)'	'FAIL (should NOT fail)'	'FAIL (should NOT fail)'	'FAIL (should NOT fail)'	'FAIL (should NOT fail)'	'FAIL (should NOT fail)'	'FAIL (should NOT fail)'	'FAIL (should NOT fail)'	'FAIL (should NOT fail)'	'FAIL (should NOT fail)'	'FAIL (should NOT fail)'	'FAIL (should NOT fail)'	'FAIL (should NOT fail)'	'FAIL (should NOT fail)'	'FAIL (should NOT fail)'	'FAIL (should NOT fail)'	'FAIL (should NOT fail)'	'FAIL (should NOT fail)'	'FAIL (should NOT fail)'	'FAIL (should NOT fail)'	'FAIL (should NOT fail)'	'FAIL (should NOT fail)'	'FAIL (should NOT fail)'	'FAIL (should NOT fail)'	'FAIL (should NOT fail)'	'FAIL (should NOT fail)'	'FAIL (should NOT fail)'	'FAIL (should NOT fail)'	'FAIL (should NOT fail)'
'beta-Alanine degradation'	'FAIL (should NOT fail)'	'true'	'FAIL (should NOT fail)'	'true'	'true'	'true'	'true'	'true'	'true'	'true'	'FAIL (should NOT fail)'	'true'	'true'	'true'	'FAIL (should NOT fail)'	'FAIL (should NOT fail)'	'true'	'true'	'FAIL (should NOT fail)'	'true'	'true'	'true'	'FAIL (should NOT fail)'	'FAIL (should NOT fail)'	'true'	'FAIL (should NOT fail)'	'FAIL (should NOT fail)'	'true'	'true'	'true'	'true'	'true'
'Conversion of carnosine to beta-alanine'	'true'	'FAIL (should NOT fail)'	'true'	'FAIL (should NOT fail)'	'true'	'true'	'true'	'true'	'true'	'true'	'true'	'true'	'true'	'true'	'true'	'true'	'true'	'true'	'true'	'true'	'true'	'true'	'true'	'true'	'true'	'true'	'true'	'true'	'FAIL (should NOT fail)'	'true'	'true'	'true'
'Beta-alanine to 3-oxopropanoate'	'FAIL (should NOT fail)'	'true'	'FAIL (should NOT fail)'	'true'	'true'	'true'	'true'	'true'	'true'	'true'	'FAIL (should NOT fail)'	'true'	'true'	'true'	'FAIL (should NOT fail)'	'FAIL (should NOT fail)'	'true'	'true'	'FAIL (should NOT fail)'	'true'	'true'	'true'	'FAIL (should NOT fail)'	'FAIL (should NOT fail)'	'true'	'FAIL (should NOT fail)'	'FAIL (should NOT fail)'	'true'	'true'	'true'	'true'	'true'
'Cysteine synthesis'	'FAIL (should fail)'	'FAIL (should fail)'	'FAIL (should fail)'	'FAIL (should fail)'	'FAIL (should fail)'	'FAIL (should fail)'	'FAIL (should fail)'	'FAIL (should fail)'	'FAIL (should fail)'	'FAIL (should fail)'	'FAIL (should fail)'	'FAIL (should fail)'	'FAIL (should fail)'	'FAIL (should fail)'	'FAIL (should fail)'	'FAIL (should fail)'	'FAIL (should fail)'	'FAIL (should fail)'	'FAIL (should fail)'	'FAIL (should fail)'	'FAIL (should fail)'	'FAIL (should fail)'	'FAIL (should fail)'	'FAIL (should fail)'	'FAIL (should fail)'	'FAIL (should fail)'	'FAIL (should fail)'	'FAIL (should fail)'	'FAIL (should fail)'	'FAIL (should fail)'	'FAIL (should fail)'	'FAIL (should fail)'
'Cysteine synthesis (need serine and methionine)'	'FAIL (should NOT fail)'	'FAIL (should NOT fail)'	'FAIL (should NOT fail)'	'FAIL (should NOT fail)'	'FAIL (should NOT fail)'	'FAIL (should NOT fail)'	'FAIL (should NOT fail)'	'FAIL (should NOT fail)'	'FAIL (should NOT fail)'	'FAIL (should NOT fail)'	'FAIL (should NOT fail)'	'FAIL (should NOT fail)'	'FAIL (should NOT fail)'	'true'	'FAIL (should NOT fail)'	'FAIL (should NOT fail)'	'true'	'true'	'FAIL (should NOT fail)'	'true'	'FAIL (should NOT fail)'	'true'	'FAIL (should NOT fail)'	'FAIL (should NOT fail)'	'FAIL (should NOT fail)'	'FAIL (should NOT fail)'	'FAIL (should NOT fail)'	'true'	'FAIL (should NOT fail)'	'true'	'FAIL (should NOT fail)'	'FAIL (should NOT fail)'
'Cysteine degradation'	'true'	'true'	'true'	'true'	'true'	'true'	'true'	'true'	'true'	'true'	'true'	'true'	'true'	'true'	'true'	'true'	'true'	'true'	'true'	'true'	'true'	'true'	'FAIL (should NOT fail)'	'true'	'true'	'true'	'FAIL (should NOT fail)'	'true'	'true'	'true'	'true'	'true'
'Synthesis of cysteine from cystine'	'true'	'true'	'true'	'true'	'true'	'true'	'true'	'true'	'true'	'true'	'true'	'true'	'true'	'true'	'true'	'true'	'true'	'true'	'true'	'true'	'true'	'true'	'true'	'true'	'true'	'true'	'true'	'true'	'true'	'true'	'true'	'true'
'Synthesis of taurine from cysteine'	'true'	'true'	'true'	'true'	'true'	'true'	'true'	'true'	'FAIL (should NOT fail)'	'true'	'true'	'FAIL (should NOT fail)'	'true'	'true'	'true'	'true'	'true'	'FAIL (should NOT fail)'	'FAIL (should NOT fail)'	'true'	'true'	'true'	'true'	'true'	'true'	'true'	'true'	'true'	'true'	'true'	'true'	'FAIL (should NOT fail)'
'Glutamate synthesis'	'FAIL (should NOT fail)'	'FAIL (should NOT fail)'	'FAIL (should NOT fail)'	'FAIL (should NOT fail)'	'FAIL (should NOT fail)'	'FAIL (should NOT fail)'	'FAIL (should NOT fail)'	'FAIL (should NOT fail)'	'FAIL (should NOT fail)'	'FAIL (should NOT fail)'	'FAIL (should NOT fail)'	'FAIL (should NOT fail)'	'FAIL (should NOT fail)'	'FAIL (should NOT fail)'	'FAIL (should NOT fail)'	'FAIL (should NOT fail)'	'FAIL (should NOT fail)'	'FAIL (should NOT fail)'	'FAIL (should NOT fail)'	'FAIL (should NOT fail)'	'FAIL (should NOT fail)'	'FAIL (should NOT fail)'	'FAIL (should NOT fail)'	'FAIL (should NOT fail)'	'FAIL (should NOT fail)'	'FAIL (should NOT fail)'	'FAIL (should NOT fail)'	'FAIL (should NOT fail)'	'true'	'FAIL (should NOT fail)'	'FAIL (should NOT fail)'	'FAIL (should NOT fail)'
'Glutamate degradation'	'true'	'true'	'true'	'true'	'true'	'true'	'true'	'true'	'true'	'true'	'true'	'true'	'true'	'true'	'true'	'true'	'true'	'true'	'true'	'true'	'true'	'true'	'FAIL (should NOT fail)'	'true'	'true'	'true'	'FAIL (should NOT fail)'	'true'	'true'	'true'	'true'	'true'
'Conversion of glutamate to glutamine'	'true'	'true'	'true'	'true'	'true'	'true'	'true'	'true'	'true'	'true'	'true'	'true'	'true'	'true'	'true'	'true'	'true'	'true'	'true'	'true'	'true'	'true'	'true'	'true'	'true'	'true'	'true'	'true'	'true'	'true'	'true'	'true'
'Conversion of glutamate to proline'	'FAIL (should NOT fail)'	'FAIL (should NOT fail)'	'true'	'true'	'FAIL (should NOT fail)'	'FAIL (should NOT fail)'	'FAIL (should NOT fail)'	'true'	'true'	'true'	'FAIL (should NOT fail)'	'true'	'FAIL (should NOT fail)'	'FAIL (should NOT fail)'	'FAIL (should NOT fail)'	'FAIL (should NOT fail)'	'true'	'FAIL (should NOT fail)'	'true'	'FAIL (should NOT fail)'	'FAIL (should NOT fail)'	'true'	'FAIL (should NOT fail)'	'FAIL (should NOT fail)'	'FAIL (should NOT fail)'	'true'	'FAIL (should NOT fail)'	'true'	'FAIL (should NOT fail)'	'true'	'FAIL (should NOT fail)'	'true'
'Conversion of GABA into succinate'	'true'	'true'	'FAIL (should NOT fail)'	'FAIL (should NOT fail)'	'true'	'true'	'true'	'FAIL (should NOT fail)'	'true'	'true'	'FAIL (should NOT fail)'	'true'	'true'	'true'	'true'	'true'	'true'	'true'	'FAIL (should NOT fail)'	'true'	'true'	'FAIL (should NOT fail)'	'true'	'true'	'true'	'FAIL (should NOT fail)'	'true'	'true'	'true'	'true'	'true'	'true'
'Glutamine synthesis'	'FAIL (should NOT fail)'	'FAIL (should NOT fail)'	'FAIL (should NOT fail)'	'FAIL (should NOT fail)'	'FAIL (should NOT fail)'	'FAIL (should NOT fail)'	'FAIL (should NOT fail)'	'FAIL (should NOT fail)'	'FAIL (should NOT fail)'	'FAIL (should NOT fail)'	'FAIL (should NOT fail)'	'FAIL (should NOT fail)'	'FAIL (should NOT fail)'	'FAIL (should NOT fail)'	'FAIL (should NOT fail)'	'FAIL (should NOT fail)'	'FAIL (should NOT fail)'	'FAIL (should NOT fail)'	'FAIL (should NOT fail)'	'FAIL (should NOT fail)'	'FAIL (should NOT fail)'	'FAIL (should NOT fail)'	'FAIL (should NOT fail)'	'FAIL (should NOT fail)'	'FAIL (should NOT fail)'	'FAIL (should NOT fail)'	'FAIL (should NOT fail)'	'FAIL (should NOT fail)'	'true'	'FAIL (should NOT fail)'	'FAIL (should NOT fail)'	'FAIL (should NOT fail)'
'Glutamine degradation'	'true'	'true'	'true'	'true'	'true'	'true'	'true'	'true'	'true'	'true'	'true'	'true'	'true'	'true'	'true'	'true'	'true'	'true'	'true'	'true'	'true'	'true'	'FAIL (should NOT fail)'	'true'	'true'	'true'	'FAIL (should NOT fail)'	'true'	'true'	'true'	'true'	'true'
'Glutaminolysis (glutamine to lactate)'	'true'	'true'	'true'	'FAIL (should NOT fail)'	'true'	'true'	'true'	'true'	'true'	'true'	'true'	'true'	'true'	'FAIL (should NOT fail)'	'true'	'true'	'true'	'true'	'true'	'true'	'true'	'true'	'FAIL (should NOT fail)'	'FAIL (should NOT fail)'	'true'	'true'	'true'	'true'	'true'	'true'	'true'	'true'
'Glutathionate synthesis'	'true'	'true'	'true'	'true'	'true'	'true'	'true'	'true'	'true'	'true'	'true'	'true'	'true'	'true'	'true'	'true'	'FAIL (should NOT fail)'	'FAIL (should NOT fail)'	'true'	'true'	'true'	'true'	'FAIL (should NOT fail)'	'true'	'true'	'true'	'true'	'true'	'true'	'true'	'true'	'true'
'Glycine synthesis'	'true'	'FAIL (should NOT fail)'	'FAIL (should NOT fail)'	'FAIL (should NOT fail)'	'FAIL (should NOT fail)'	'true'	'true'	'FAIL (should NOT fail)'	'true'	'true'	'true'	'FAIL (should NOT fail)'	'true'	'true'	'FAIL (should NOT fail)'	'true'	'true'	'true'	'FAIL (should NOT fail)'	'true'	'true'	'true'	'FAIL (should NOT fail)'	'true'	'FAIL (should NOT fail)'	'FAIL (should NOT fail)'	'FAIL (should NOT fail)'	'true'	'true'	'true'	'true'	'FAIL (should NOT fail)'
'Glycine degradation'	'true'	'FAIL (should NOT fail)'	'FAIL (should NOT fail)'	'true'	'FAIL (should NOT fail)'	'true'	'true'	'FAIL (should NOT fail)'	'true'	'true'	'true'	'FAIL (should NOT fail)'	'true'	'FAIL (should NOT fail)'	'FAIL (should NOT fail)'	'FAIL (should NOT fail)'	'true'	'true'	'FAIL (should NOT fail)'	'true'	'true'	'FAIL (should NOT fail)'	'FAIL (should NOT fail)'	'FAIL (should NOT fail)'	'true'	'FAIL (should NOT fail)'	'FAIL (should NOT fail)'	'true'	'FAIL (should NOT fail)'	'FAIL (should NOT fail)'	'FAIL (should NOT fail)'	'true'
'Conversion of glycine to pyruvate'	'FAIL (should NOT fail)'	'FAIL (should NOT fail)'	'FAIL (should NOT fail)'	'FAIL (should NOT fail)'	'FAIL (should NOT fail)'	'true'	'true'	'FAIL (should NOT fail)'	'FAIL (should NOT fail)'	'true'	'true'	'FAIL (should NOT fail)'	'true'	'true'	'FAIL (should NOT fail)'	'FAIL (should NOT fail)'	'true'	'true'	'FAIL (should NOT fail)'	'true'	'true'	'true'	'FAIL (should NOT fail)'	'FAIL (should NOT fail)'	'true'	'FAIL (should NOT fail)'	'true'	'true'	'FAIL (should NOT fail)'	'true'	'FAIL (should NOT fail)'	'FAIL (should NOT fail)'
'Histidine synthesis'	'FAIL (should fail)'	'FAIL (should fail)'	'FAIL (should fail)'	'FAIL (should fail)'	'FAIL (should fail)'	'FAIL (should fail)'	'FAIL (should fail)'	'FAIL (should fail)'	'FAIL (should fail)'	'FAIL (should fail)'	'FAIL (should fail)'	'FAIL (should fail)'	'FAIL (should fail)'	'FAIL (should fail)'	'FAIL (should fail)'	'FAIL (should fail)'	'FAIL (should fail)'	'FAIL (should fail)'	'FAIL (should fail)'	'FAIL (should fail)'	'FAIL (should fail)'	'FAIL (should fail)'	'FAIL (should fail)'	'FAIL (should fail)'	'FAIL (should fail)'	'FAIL (should fail)'	'FAIL (should fail)'	'FAIL (should fail)'	'FAIL (should fail)'	'FAIL (should fail)'	'FAIL (should fail)'	'FAIL (should fail)'
'Histidine degradation'	'true'	'true'	'true'	'true'	'true'	'FAIL (should NOT fail)'	'true'	'FAIL (should NOT fail)'	'FAIL (should NOT fail)'	'FAIL (should NOT fail)'	'FAIL (should NOT fail)'	'FAIL (should NOT fail)'	'true'	'true'	'true'	'true'	'FAIL (should NOT fail)'	'FAIL (should NOT fail)'	'FAIL (should NOT fail)'	'true'	'FAIL (should NOT fail)'	'FAIL (should NOT fail)'	'FAIL (should NOT fail)'	'FAIL (should NOT fail)'	'true'	'FAIL (should NOT fail)'	'FAIL (should NOT fail)'	'FAIL (should NOT fail)'	'true'	'true'	'FAIL (should NOT fail)'	'true'
'Conversion of histidine to glutamate'	'true'	'true'	'true'	'true'	'true'	'FAIL (should NOT fail)'	'true'	'FAIL (should NOT fail)'	'FAIL (should NOT fail)'	'FAIL (should NOT fail)'	'FAIL (should NOT fail)'	'FAIL (should NOT fail)'	'true'	'true'	'true'	'true'	'FAIL (should NOT fail)'	'true'	'FAIL (should NOT fail)'	'true'	'FAIL (should NOT fail)'	'FAIL (should NOT fail)'	'FAIL (should NOT fail)'	'true'	'true'	'FAIL (should NOT fail)'	'true'	'FAIL (should NOT fail)'	'true'	'true'	'FAIL (should NOT fail)'	'true'
'Conversion of histidine to histamine'	'FAIL (should NOT fail)'	'true'	'true'	'FAIL (should NOT fail)'	'FAIL (should NOT fail)'	'true'	'true'	'FAIL (should NOT fail)'	'FAIL (should NOT fail)'	'FAIL (should NOT fail)'	'true'	'FAIL (should NOT fail)'	'true'	'true'	'true'	'FAIL (should NOT fail)'	'FAIL (should NOT fail)'	'true'	'FAIL (should NOT fail)'	'true'	'true'	'FAIL (should NOT fail)'	'FAIL (should NOT fail)'	'FAIL (should NOT fail)'	'true'	'true'	'FAIL (should NOT fail)'	'true'	'true'	'FAIL (should NOT fail)'	'FAIL (should NOT fail)'	'FAIL (should NOT fail)'
'Homocysteine synthesis'	'FAIL (should fail)'	'FAIL (should fail)'	'FAIL (should fail)'	'FAIL (should fail)'	'FAIL (should fail)'	'FAIL (should fail)'	'FAIL (should fail)'	'FAIL (should fail)'	'FAIL (should fail)'	'FAIL (should fail)'	'FAIL (should fail)'	'FAIL (should fail)'	'FAIL (should fail)'	'FAIL (should fail)'	'FAIL (should fail)'	'FAIL (should fail)'	'FAIL (should fail)'	'FAIL (should fail)'	'FAIL (should fail)'	'FAIL (should fail)'	'FAIL (should fail)'	'FAIL (should fail)'	'FAIL (should fail)'	'FAIL (should fail)'	'FAIL (should fail)'	'FAIL (should fail)'	'FAIL (should fail)'	'FAIL (should fail)'	'FAIL (should fail)'	'FAIL (should fail)'	'FAIL (should fail)'	'FAIL (should fail)'
'Homocysteine synthesis (need methionine)'	'FAIL (should NOT fail)'	'FAIL (should NOT fail)'	'FAIL (should NOT fail)'	'true'	'FAIL (should NOT fail)'	'FAIL (should NOT fail)'	'FAIL (should NOT fail)'	'FAIL (should NOT fail)'	'FAIL (should NOT fail)'	'FAIL (should NOT fail)'	'FAIL (should NOT fail)'	'FAIL (should NOT fail)'	'FAIL (should NOT fail)'	'true'	'FAIL (should NOT fail)'	'FAIL (should NOT fail)'	'true'	'true'	'FAIL (should NOT fail)'	'true'	'FAIL (should NOT fail)'	'true'	'FAIL (should NOT fail)'	'FAIL (should NOT fail)'	'FAIL (should NOT fail)'	'FAIL (should NOT fail)'	'true'	'true'	'FAIL (should NOT fail)'	'true'	'FAIL (should NOT fail)'	'FAIL (should NOT fail)'
'Homocysteine degradation'	'FAIL (should NOT fail)'	'FAIL (should NOT fail)'	'FAIL (should NOT fail)'	'FAIL (should NOT fail)'	'FAIL (should NOT fail)'	'FAIL (should NOT fail)'	'FAIL (should NOT fail)'	'FAIL (should NOT fail)'	'FAIL (should NOT fail)'	'FAIL (should NOT fail)'	'FAIL (should NOT fail)'	'FAIL (should NOT fail)'	'FAIL (should NOT fail)'	'FAIL (should NOT fail)'	'FAIL (should NOT fail)'	'FAIL (should NOT fail)'	'FAIL (should NOT fail)'	'FAIL (should NOT fail)'	'FAIL (should NOT fail)'	'true'	'FAIL (should NOT fail)'	'FAIL (should NOT fail)'	'FAIL (should NOT fail)'	'FAIL (should NOT fail)'	'FAIL (should NOT fail)'	'FAIL (should NOT fail)'	'FAIL (should NOT fail)'	'FAIL (should NOT fail)'	'FAIL (should NOT fail)'	'FAIL (should NOT fail)'	'FAIL (should NOT fail)'	'FAIL (should NOT fail)'
'Isoleucine synthesis'	'FAIL (should fail)'	'FAIL (should fail)'	'FAIL (should fail)'	'FAIL (should fail)'	'FAIL (should fail)'	'FAIL (should fail)'	'FAIL (should fail)'	'FAIL (should fail)'	'FAIL (should fail)'	'FAIL (should fail)'	'FAIL (should fail)'	'FAIL (should fail)'	'FAIL (should fail)'	'FAIL (should fail)'	'FAIL (should fail)'	'FAIL (should fail)'	'FAIL (should fail)'	'FAIL (should fail)'	'FAIL (should fail)'	'FAIL (should fail)'	'FAIL (should fail)'	'FAIL (should fail)'	'FAIL (should fail)'	'FAIL (should fail)'	'FAIL (should fail)'	'FAIL (should fail)'	'FAIL (should fail)'	'FAIL (should fail)'	'FAIL (should fail)'	'FAIL (should fail)'	'FAIL (should fail)'	'FAIL (should fail)'
'Isoleucine degradation'	'true'	'true'	'true'	'true'	'true'	'true'	'true'	'true'	'true'	'true'	'true'	'true'	'true'	'FAIL (should NOT fail)'	'true'	'true'	'true'	'true'	'true'	'true'	'true'	'true'	'FAIL (should NOT fail)'	'true'	'true'	'true'	'FAIL (should NOT fail)'	'true'	'true'	'true'	'true'	'true'
'Leucine synthesis'	'FAIL (should fail)'	'FAIL (should fail)'	'FAIL (should fail)'	'FAIL (should fail)'	'FAIL (should fail)'	'FAIL (should fail)'	'FAIL (should fail)'	'FAIL (should fail)'	'FAIL (should fail)'	'FAIL (should fail)'	'FAIL (should fail)'	'FAIL (should fail)'	'FAIL (should fail)'	'FAIL (should fail)'	'FAIL (should fail)'	'FAIL (should fail)'	'FAIL (should fail)'	'FAIL (should fail)'	'FAIL (should fail)'	'FAIL (should fail)'	'FAIL (should fail)'	'FAIL (should fail)'	'FAIL (should fail)'	'FAIL (should fail)'	'FAIL (should fail)'	'FAIL (should fail)'	'FAIL (should fail)'	'FAIL (should fail)'	'FAIL (should fail)'	'FAIL (should fail)'	'FAIL (should fail)'	'FAIL (should fail)'
'Leucine degradation'	'FAIL (should NOT fail)'	'FAIL (should NOT fail)'	'FAIL (should NOT fail)'	'FAIL (should NOT fail)'	'true'	'FAIL (should NOT fail)'	'true'	'FAIL (should NOT fail)'	'FAIL (should NOT fail)'	'true'	'FAIL (should NOT fail)'	'FAIL (should NOT fail)'	'FAIL (should NOT fail)'	'true'	'true'	'true'	'FAIL (should NOT fail)'	'FAIL (should NOT fail)'	'true'	'true'	'FAIL (should NOT fail)'	'FAIL (should NOT fail)'	'FAIL (should NOT fail)'	'FAIL (should NOT fail)'	'FAIL (should NOT fail)'	'FAIL (should NOT fail)'	'FAIL (should NOT fail)'	'FAIL (should NOT fail)'	'FAIL (should NOT fail)'	'FAIL (should NOT fail)'	'true'	'FAIL (should NOT fail)'
'Conversion of leucine to acetyl-coA'	'true'	'true'	'FAIL (should NOT fail)'	'FAIL (should NOT fail)'	'FAIL (should NOT fail)'	'true'	'true'	'FAIL (should NOT fail)'	'true'	'true'	'FAIL (should NOT fail)'	'true'	'true'	'FAIL (should NOT fail)'	'true'	'FAIL (should NOT fail)'	'true'	'true'	'true'	'true'	'true'	'true'	'true'	'FAIL (should NOT fail)'	'true'	'FAIL (should NOT fail)'	'FAIL (should NOT fail)'	'true'	'true'	'true'	'true'	'true'
'Lysine synthesis'	'FAIL (should fail)'	'FAIL (should fail)'	'FAIL (should fail)'	'FAIL (should fail)'	'FAIL (should fail)'	'FAIL (should fail)'	'FAIL (should fail)'	'FAIL (should fail)'	'FAIL (should fail)'	'FAIL (should fail)'	'FAIL (should fail)'	'FAIL (should fail)'	'FAIL (should fail)'	'FAIL (should fail)'	'FAIL (should fail)'	'FAIL (should fail)'	'FAIL (should fail)'	'FAIL (should fail)'	'FAIL (should fail)'	'FAIL (should fail)'	'FAIL (should fail)'	'FAIL (should fail)'	'FAIL (should fail)'	'FAIL (should fail)'	'FAIL (should fail)'	'FAIL (should fail)'	'FAIL (should fail)'	'FAIL (should fail)'	'FAIL (should fail)'	'FAIL (should fail)'	'FAIL (should fail)'	'FAIL (should fail)'
'Lysine degradation'	'FAIL (should NOT fail)'	'FAIL (should NOT fail)'	'FAIL (should NOT fail)'	'FAIL (should NOT fail)'	'true'	'FAIL (should NOT fail)'	'true'	'FAIL (should NOT fail)'	'FAIL (should NOT fail)'	'true'	'FAIL (should NOT fail)'	'FAIL (should NOT fail)'	'FAIL (should NOT fail)'	'true'	'true'	'true'	'FAIL (should NOT fail)'	'FAIL (should NOT fail)'	'FAIL (should NOT fail)'	'true'	'FAIL (should NOT fail)'	'FAIL (should NOT fail)'	'FAIL (should NOT fail)'	'FAIL (should NOT fail)'	'FAIL (should NOT fail)'	'FAIL (should NOT fail)'	'FAIL (should NOT fail)'	'FAIL (should NOT fail)'	'FAIL (should NOT fail)'	'FAIL (should NOT fail)'	'true'	'FAIL (should NOT fail)'
'Conversion of lysine to L-Saccharopine'	'true'	'true'	'true'	'true'	'true'	'true'	'true'	'true'	'true'	'true'	'true'	'true'	'true'	'true'	'true'	'true'	'true'	'true'	'true'	'true'	'true'	'true'	'true'	'true'	'true'	'true'	'true'	'true'	'true'	'true'	'true'	'true'
'Conversion of lysine to L-2-Aminoadipate'	'FAIL (should NOT fail)'	'FAIL (should NOT fail)'	'FAIL (should NOT fail)'	'FAIL (should NOT fail)'	'FAIL (should NOT fail)'	'FAIL (should NOT fail)'	'FAIL (should NOT fail)'	'FAIL (should NOT fail)'	'FAIL (should NOT fail)'	'FAIL (should NOT fail)'	'FAIL (should NOT fail)'	'FAIL (should NOT fail)'	'FAIL (should NOT fail)'	'FAIL (should NOT fail)'	'true'	'FAIL (should NOT fail)'	'true'	'FAIL (should NOT fail)'	'FAIL (should NOT fail)'	'FAIL (should NOT fail)'	'FAIL (should NOT fail)'	'FAIL (should NOT fail)'	'FAIL (should NOT fail)'	'FAIL (should NOT fail)'	'FAIL (should NOT fail)'	'FAIL (should NOT fail)'	'FAIL (should NOT fail)'	'FAIL (should NOT fail)'	'FAIL (should NOT fail)'	'true'	'FAIL (should NOT fail)'	'FAIL (should NOT fail)'
'Methionine synthesis'	'FAIL (should fail)'	'FAIL (should fail)'	'FAIL (should fail)'	'FAIL (should fail)'	'FAIL (should fail)'	'FAIL (should fail)'	'FAIL (should fail)'	'FAIL (should fail)'	'FAIL (should fail)'	'FAIL (should fail)'	'FAIL (should fail)'	'FAIL (should fail)'	'FAIL (should fail)'	'FAIL (should fail)'	'FAIL (should fail)'	'FAIL (should fail)'	'FAIL (should fail)'	'FAIL (should fail)'	'FAIL (should fail)'	'FAIL (should fail)'	'FAIL (should fail)'	'FAIL (should fail)'	'FAIL (should fail)'	'FAIL (should fail)'	'FAIL (should fail)'	'FAIL (should fail)'	'FAIL (should fail)'	'FAIL (should fail)'	'FAIL (should fail)'	'FAIL (should fail)'	'FAIL (should fail)'	'FAIL (should fail)'
'Methionine degradation'	'FAIL (should NOT fail)'	'FAIL (should NOT fail)'	'FAIL (should NOT fail)'	'FAIL (should NOT fail)'	'FAIL (should NOT fail)'	'FAIL (should NOT fail)'	'FAIL (should NOT fail)'	'FAIL (should NOT fail)'	'FAIL (should NOT fail)'	'FAIL (should NOT fail)'	'FAIL (should NOT fail)'	'FAIL (should NOT fail)'	'FAIL (should NOT fail)'	'FAIL (should NOT fail)'	'FAIL (should NOT fail)'	'FAIL (should NOT fail)'	'FAIL (should NOT fail)'	'FAIL (should NOT fail)'	'FAIL (should NOT fail)'	'FAIL (should NOT fail)'	'FAIL (should NOT fail)'	'FAIL (should NOT fail)'	'FAIL (should NOT fail)'	'FAIL (should NOT fail)'	'FAIL (should NOT fail)'	'FAIL (should NOT fail)'	'FAIL (should NOT fail)'	'FAIL (should NOT fail)'	'FAIL (should NOT fail)'	'FAIL (should NOT fail)'	'FAIL (should NOT fail)'	'FAIL (should NOT fail)'
'S-adenosyl-L-methionine synthesis'	'true'	'true'	'true'	'true'	'true'	'true'	'true'	'true'	'true'	'true'	'true'	'true'	'true'	'true'	'true'	'true'	'true'	'true'	'true'	'true'	'true'	'true'	'true'	'true'	'true'	'true'	'true'	'true'	'true'	'true'	'true'	'true'
'Ornithine degradation'	'true'	'true'	'FAIL (should NOT fail)'	'FAIL (should NOT fail)'	'FAIL (should NOT fail)'	'true'	'true'	'FAIL (should NOT fail)'	'true'	'true'	'FAIL (should NOT fail)'	'true'	'true'	'true'	'true'	'FAIL (should NOT fail)'	'FAIL (should NOT fail)'	'FAIL (should NOT fail)'	'FAIL (should NOT fail)'	'true'	'true'	'FAIL (should NOT fail)'	'FAIL (should NOT fail)'	'FAIL (should NOT fail)'	'true'	'FAIL (should NOT fail)'	'FAIL (should NOT fail)'	'true'	'true'	'FAIL (should NOT fail)'	'true'	'true'
'Synthesis of ornithine from glutamine'	'true'	'true'	'true'	'true'	'true'	'true'	'true'	'true'	'true'	'true'	'true'	'true'	'true'	'true'	'true'	'true'	'true'	'true'	'true'	'true'	'true'	'true'	'true'	'true'	'true'	'true'	'true'	'true'	'true'	'true'	'true'	'true'
'Synthesis of spermidine from ornithine'	'true'	'true'	'true'	'true'	'true'	'true'	'true'	'true'	'true'	'true'	'true'	'true'	'FAIL (should NOT fail)'	'FAIL (should NOT fail)'	'true'	'true'	'true'	'true'	'true'	'true'	'true'	'true'	'true'	'true'	'FAIL (should NOT fail)'	'true'	'true'	'true'	'true'	'true'	'true'	'true'
'Serine synthesis'	'true'	'true'	'true'	'FAIL (should NOT fail)'	'true'	'true'	'true'	'true'	'true'	'true'	'true'	'true'	'true'	'true'	'true'	'true'	'true'	'true'	'true'	'true'	'true'	'true'	'FAIL (should NOT fail)'	'true'	'FAIL (should NOT fail)'	'true'	'FAIL (should NOT fail)'	'true'	'true'	'true'	'true'	'true'
'Serine degradation'	'true'	'true'	'true'	'true'	'true'	'true'	'true'	'true'	'true'	'true'	'true'	'true'	'true'	'true'	'true'	'true'	'true'	'true'	'true'	'true'	'true'	'FAIL (should NOT fail)'	'true'	'FAIL (should NOT fail)'	'true'	'true'	'FAIL (should NOT fail)'	'true'	'true'	'true'	'true'	'true'
'Phenylalanine synthesis'	'FAIL (should fail)'	'FAIL (should fail)'	'FAIL (should fail)'	'FAIL (should fail)'	'FAIL (should fail)'	'FAIL (should fail)'	'FAIL (should fail)'	'FAIL (should fail)'	'FAIL (should fail)'	'FAIL (should fail)'	'FAIL (should fail)'	'FAIL (should fail)'	'FAIL (should fail)'	'FAIL (should fail)'	'FAIL (should fail)'	'FAIL (should fail)'	'FAIL (should fail)'	'FAIL (should fail)'	'FAIL (should fail)'	'FAIL (should fail)'	'FAIL (should fail)'	'FAIL (should fail)'	'FAIL (should fail)'	'FAIL (should fail)'	'FAIL (should fail)'	'FAIL (should fail)'	'FAIL (should fail)'	'FAIL (should fail)'	'FAIL (should fail)'	'FAIL (should fail)'	'FAIL (should fail)'	'FAIL (should fail)'
'Phenylalanine degradation'	'true'	'true'	'FAIL (should NOT fail)'	'FAIL (should NOT fail)'	'FAIL (should NOT fail)'	'FAIL (should NOT fail)'	'FAIL (should NOT fail)'	'true'	'FAIL (should NOT fail)'	'true'	'true'	'FAIL (should NOT fail)'	'true'	'true'	'FAIL (should NOT fail)'	'true'	'true'	'FAIL (should NOT fail)'	'FAIL (should NOT fail)'	'true'	'FAIL (should NOT fail)'	'true'	'FAIL (should NOT fail)'	'FAIL (should NOT fail)'	'FAIL (should NOT fail)'	'FAIL (should NOT fail)'	'FAIL (should NOT fail)'	'FAIL (should NOT fail)'	'true'	'true'	'true'	'true'
'Phenylalanine to phenylacetaldehyde'	'true'	'true'	'true'	'FAIL (should NOT fail)'	'true'	'true'	'true'	'true'	'true'	'true'	'true'	'true'	'true'	'true'	'true'	'FAIL (should NOT fail)'	'true'	'true'	'true'	'true'	'true'	'true'	'true'	'FAIL (should NOT fail)'	'true'	'true'	'true'	'true'	'true'	'true'	'true'	'true'
'Phenylalanine to phenylacetyl-L-glutaminate'	'true'	'true'	'true'	'FAIL (should NOT fail)'	'true'	'true'	'true'	'true'	'true'	'true'	'true'	'true'	'true'	'true'	'true'	'FAIL (should NOT fail)'	'true'	'true'	'true'	'true'	'true'	'true'	'true'	'FAIL (should NOT fail)'	'true'	'true'	'true'	'true'	'true'	'true'	'true'	'true'
'Phenylalanine to tyrosine'	'FAIL (should NOT fail)'	'true'	'FAIL (should NOT fail)'	'FAIL (should NOT fail)'	'true'	'FAIL (should NOT fail)'	'FAIL (should NOT fail)'	'true'	'FAIL (should NOT fail)'	'true'	'true'	'true'	'true'	'true'	'FAIL (should NOT fail)'	'true'	'true'	'true'	'true'	'true'	'FAIL (should NOT fail)'	'true'	'true'	'FAIL (should NOT fail)'	'FAIL (should NOT fail)'	'FAIL (should NOT fail)'	'true'	'FAIL (should NOT fail)'	'true'	'true'	'true'	'true'
'Proline synthesis'	'FAIL (should NOT fail)'	'FAIL (should NOT fail)'	'true'	'FAIL (should NOT fail)'	'FAIL (should NOT fail)'	'FAIL (should NOT fail)'	'FAIL (should NOT fail)'	'FAIL (should NOT fail)'	'FAIL (should NOT fail)'	'FAIL (should NOT fail)'	'FAIL (should NOT fail)'	'true'	'FAIL (should NOT fail)'	'FAIL (should NOT fail)'	'FAIL (should NOT fail)'	'FAIL (should NOT fail)'	'FAIL (should NOT fail)'	'FAIL (should NOT fail)'	'true'	'FAIL (should NOT fail)'	'FAIL (should NOT fail)'	'FAIL (should NOT fail)'	'FAIL (should NOT fail)'	'FAIL (should NOT fail)'	'FAIL (should NOT fail)'	'FAIL (should NOT fail)'	'FAIL (should NOT fail)'	'FAIL (should NOT fail)'	'FAIL (should NOT fail)'	'true'	'FAIL (should NOT fail)'	'FAIL (should NOT fail)'
'Proline degradation'	'true'	'FAIL (should NOT fail)'	'FAIL (should NOT fail)'	'FAIL (should NOT fail)'	'true'	'FAIL (should NOT fail)'	'FAIL (should NOT fail)'	'FAIL (should NOT fail)'	'true'	'FAIL (should NOT fail)'	'FAIL (should NOT fail)'	'FAIL (should NOT fail)'	'true'	'FAIL (should NOT fail)'	'FAIL (should NOT fail)'	'FAIL (should NOT fail)'	'FAIL (should NOT fail)'	'FAIL (should NOT fail)'	'FAIL (should NOT fail)'	'true'	'FAIL (should NOT fail)'	'FAIL (should NOT fail)'	'FAIL (should NOT fail)'	'true'	'FAIL (should NOT fail)'	'FAIL (should NOT fail)'	'FAIL (should NOT fail)'	'FAIL (should NOT fail)'	'FAIL (should NOT fail)'	'true'	'FAIL (should NOT fail)'	'FAIL (should NOT fail)'
'Synthesis of proline from glutamine'	'FAIL (should NOT fail)'	'FAIL (should NOT fail)'	'true'	'true'	'FAIL (should NOT fail)'	'FAIL (should NOT fail)'	'FAIL (should NOT fail)'	'true'	'true'	'true'	'FAIL (should NOT fail)'	'true'	'FAIL (should NOT fail)'	'FAIL (should NOT fail)'	'FAIL (should NOT fail)'	'FAIL (should NOT fail)'	'true'	'FAIL (should NOT fail)'	'true'	'FAIL (should NOT fail)'	'FAIL (should NOT fail)'	'true'	'FAIL (should NOT fail)'	'FAIL (should NOT fail)'	'FAIL (should NOT fail)'	'true'	'FAIL (should NOT fail)'	'true'	'FAIL (should NOT fail)'	'true'	'FAIL (should NOT fail)'	'true'
'Threonine synthesis'	'FAIL (should fail)'	'FAIL (should fail)'	'FAIL (should fail)'	'FAIL (should fail)'	'FAIL (should fail)'	'FAIL (should fail)'	'FAIL (should fail)'	'FAIL (should fail)'	'FAIL (should fail)'	'FAIL (should fail)'	'FAIL (should fail)'	'FAIL (should fail)'	'FAIL (should fail)'	'FAIL (should fail)'	'FAIL (should fail)'	'FAIL (should fail)'	'FAIL (should fail)'	'FAIL (should fail)'	'FAIL (should fail)'	'FAIL (should fail)'	'FAIL (should fail)'	'FAIL (should fail)'	'FAIL (should fail)'	'FAIL (should fail)'	'FAIL (should fail)'	'FAIL (should fail)'	'FAIL (should fail)'	'FAIL (should fail)'	'FAIL (should fail)'	'FAIL (should fail)'	'FAIL (should fail)'	'FAIL (should fail)'
'Threonine degradation'	'FAIL (should NOT fail)'	'true'	'true'	'FAIL (should NOT fail)'	'true'	'true'	'true'	'FAIL (should NOT fail)'	'FAIL (should NOT fail)'	'true'	'true'	'true'	'true'	'true'	'true'	'FAIL (should NOT fail)'	'FAIL (should NOT fail)'	'true'	'FAIL (should NOT fail)'	'true'	'true'	'FAIL (should NOT fail)'	'FAIL (should NOT fail)'	'FAIL (should NOT fail)'	'true'	'true'	'FAIL (should NOT fail)'	'true'	'FAIL (should NOT fail)'	'true'	'FAIL (should NOT fail)'	'true'
'Tryptophan synthesis'	'FAIL (should fail)'	'FAIL (should fail)'	'FAIL (should fail)'	'FAIL (should fail)'	'FAIL (should fail)'	'FAIL (should fail)'	'FAIL (should fail)'	'FAIL (should fail)'	'FAIL (should fail)'	'FAIL (should fail)'	'FAIL (should fail)'	'FAIL (should fail)'	'FAIL (should fail)'	'FAIL (should fail)'	'FAIL (should fail)'	'FAIL (should fail)'	'FAIL (should fail)'	'FAIL (should fail)'	'FAIL (should fail)'	'FAIL (should fail)'	'FAIL (should fail)'	'FAIL (should fail)'	'FAIL (should fail)'	'FAIL (should fail)'	'FAIL (should fail)'	'FAIL (should fail)'	'FAIL (should fail)'	'FAIL (should fail)'	'FAIL (should fail)'	'FAIL (should fail)'	'FAIL (should fail)'	'FAIL (should fail)'
'Tryptophan degradation'	'FAIL (should NOT fail)'	'FAIL (should NOT fail)'	'FAIL (should NOT fail)'	'FAIL (should NOT fail)'	'FAIL (should NOT fail)'	'FAIL (should NOT fail)'	'FAIL (should NOT fail)'	'FAIL (should NOT fail)'	'FAIL (should NOT fail)'	'FAIL (should NOT fail)'	'FAIL (should NOT fail)'	'FAIL (should NOT fail)'	'FAIL (should NOT fail)'	'true'	'FAIL (should NOT fail)'	'FAIL (should NOT fail)'	'FAIL (should NOT fail)'	'FAIL (should NOT fail)'	'FAIL (should NOT fail)'	'FAIL (should NOT fail)'	'FAIL (should NOT fail)'	'FAIL (should NOT fail)'	'FAIL (should NOT fail)'	'FAIL (should NOT fail)'	'FAIL (should NOT fail)'	'FAIL (should NOT fail)'	'FAIL (should NOT fail)'	'FAIL (should NOT fail)'	'FAIL (should NOT fail)'	'FAIL (should NOT fail)'	'FAIL (should NOT fail)'	'FAIL (should NOT fail)'
'Synthesis of anthranilate from tryptophan'	'true'	'FAIL (should NOT fail)'	'true'	'FAIL (should NOT fail)'	'true'	'true'	'true'	'true'	'true'	'true'	'true'	'true'	'true'	'true'	'true'	'true'	'true'	'true'	'true'	'true'	'true'	'true'	'FAIL (should NOT fail)'	'true'	'true'	'true'	'true'	'true'	'true'	'FAIL (should NOT fail)'	'true'	'true'
'Synthesis of kynate from tryptophan'	'FAIL (should NOT fail)'	'FAIL (should NOT fail)'	'true'	'FAIL (should NOT fail)'	'true'	'FAIL (should NOT fail)'	'FAIL (should NOT fail)'	'true'	'FAIL (should NOT fail)'	'true'	'true'	'true'	'true'	'true'	'true'	'true'	'true'	'FAIL (should NOT fail)'	'FAIL (should NOT fail)'	'true'	'true'	'true'	'FAIL (should NOT fail)'	'true'	'true'	'true'	'true'	'FAIL (should NOT fail)'	'true'	'FAIL (should NOT fail)'	'true'	'true'
'Synthesis of L-kynurenine from tryptophan'	'true'	'FAIL (should NOT fail)'	'true'	'FAIL (should NOT fail)'	'true'	'true'	'true'	'true'	'true'	'true'	'true'	'true'	'true'	'true'	'true'	'true'	'true'	'true'	'true'	'true'	'true'	'true'	'FAIL (should NOT fail)'	'true'	'true'	'true'	'true'	'true'	'true'	'FAIL (should NOT fail)'	'true'	'true'
'Synthesis of N-formylanthranilate from tryptophan'	'true'	'FAIL (should NOT fail)'	'true'	'FAIL (should NOT fail)'	'true'	'true'	'true'	'true'	'true'	'true'	'true'	'true'	'true'	'true'	'true'	'true'	'true'	'true'	'true'	'true'	'true'	'true'	'FAIL (should NOT fail)'	'true'	'true'	'true'	'true'	'true'	'true'	'FAIL (should NOT fail)'	'true'	'true'
'Synthesis of quinolinate from tryptophan'	'true'	'FAIL (should NOT fail)'	'true'	'FAIL (should NOT fail)'	'FAIL (should NOT fail)'	'true'	'true'	'true'	'FAIL (should NOT fail)'	'true'	'FAIL (should NOT fail)'	'FAIL (should NOT fail)'	'true'	'FAIL (should NOT fail)'	'true'	'true'	'true'	'true'	'true'	'true'	'true'	'true'	'FAIL (should NOT fail)'	'true'	'true'	'true'	'true'	'FAIL (should NOT fail)'	'FAIL (should NOT fail)'	'FAIL (should NOT fail)'	'true'	'true'
'Synthesis of serotonin from tryptophan'	'FAIL (should NOT fail)'	'true'	'true'	'FAIL (should NOT fail)'	'FAIL (should NOT fail)'	'true'	'true'	'FAIL (should NOT fail)'	'FAIL (should NOT fail)'	'FAIL (should NOT fail)'	'FAIL (should NOT fail)'	'FAIL (should NOT fail)'	'true'	'true'	'true'	'FAIL (should NOT fail)'	'FAIL (should NOT fail)'	'true'	'FAIL (should NOT fail)'	'true'	'true'	'FAIL (should NOT fail)'	'FAIL (should NOT fail)'	'FAIL (should NOT fail)'	'true'	'true'	'FAIL (should NOT fail)'	'true'	'true'	'FAIL (should NOT fail)'	'FAIL (should NOT fail)'	'FAIL (should NOT fail)'
'Tyrosine synthesis'	'FAIL (should fail)'	'FAIL (should fail)'	'FAIL (should fail)'	'FAIL (should fail)'	'FAIL (should fail)'	'FAIL (should fail)'	'FAIL (should fail)'	'FAIL (should fail)'	'FAIL (should fail)'	'FAIL (should fail)'	'FAIL (should fail)'	'FAIL (should fail)'	'FAIL (should fail)'	'FAIL (should fail)'	'FAIL (should fail)'	'FAIL (should fail)'	'FAIL (should fail)'	'FAIL (should fail)'	'FAIL (should fail)'	'FAIL (should fail)'	'FAIL (should fail)'	'FAIL (should fail)'	'FAIL (should fail)'	'FAIL (should fail)'	'FAIL (should fail)'	'FAIL (should fail)'	'FAIL (should fail)'	'FAIL (should fail)'	'FAIL (should fail)'	'FAIL (should fail)'	'FAIL (should fail)'	'FAIL (should fail)'
'Tyrosine synthesis (need phenylalanine)'	'true'	'true'	'FAIL (should NOT fail)'	'FAIL (should NOT fail)'	'true'	'FAIL (should NOT fail)'	'FAIL (should NOT fail)'	'true'	'FAIL (should NOT fail)'	'true'	'true'	'true'	'true'	'true'	'FAIL (should NOT fail)'	'true'	'true'	'true'	'FAIL (should NOT fail)'	'true'	'FAIL (should NOT fail)'	'true'	'true'	'FAIL (should NOT fail)'	'FAIL (should NOT fail)'	'FAIL (should NOT fail)'	'true'	'FAIL (should NOT fail)'	'true'	'true'	'true'	'true'
'Tyrosine degradation'	'true'	'true'	'true'	'true'	'FAIL (should NOT fail)'	'true'	'true'	'true'	'true'	'true'	'true'	'FAIL (should NOT fail)'	'true'	'true'	'true'	'true'	'true'	'FAIL (should NOT fail)'	'FAIL (should NOT fail)'	'true'	'true'	'true'	'FAIL (should NOT fail)'	'FAIL (should NOT fail)'	'true'	'FAIL (should NOT fail)'	'FAIL (should NOT fail)'	'true'	'true'	'true'	'true'	'true'
'Tyrosine to adrenaline'	'FAIL (should NOT fail)'	'FAIL (should NOT fail)'	'FAIL (should NOT fail)'	'FAIL (should NOT fail)'	'FAIL (should NOT fail)'	'FAIL (should NOT fail)'	'FAIL (should NOT fail)'	'FAIL (should NOT fail)'	'FAIL (should NOT fail)'	'FAIL (should NOT fail)'	'FAIL (should NOT fail)'	'FAIL (should NOT fail)'	'FAIL (should NOT fail)'	'FAIL (should NOT fail)'	'FAIL (should NOT fail)'	'FAIL (should NOT fail)'	'FAIL (should NOT fail)'	'FAIL (should NOT fail)'	'FAIL (should NOT fail)'	'FAIL (should NOT fail)'	'FAIL (should NOT fail)'	'FAIL (should NOT fail)'	'FAIL (should NOT fail)'	'FAIL (should NOT fail)'	'FAIL (should NOT fail)'	'FAIL (should NOT fail)'	'FAIL (should NOT fail)'	'FAIL (should NOT fail)'	'FAIL (should NOT fail)'	'FAIL (should NOT fail)'	'FAIL (should NOT fail)'	'FAIL (should NOT fail)'
'Tyrosine to dopamine'	'FAIL (should NOT fail)'	'FAIL (should NOT fail)'	'FAIL (should NOT fail)'	'FAIL (should NOT fail)'	'FAIL (should NOT fail)'	'FAIL (should NOT fail)'	'FAIL (should NOT fail)'	'FAIL (should NOT fail)'	'FAIL (should NOT fail)'	'FAIL (should NOT fail)'	'FAIL (should NOT fail)'	'FAIL (should NOT fail)'	'FAIL (should NOT fail)'	'FAIL (should NOT fail)'	'FAIL (should NOT fail)'	'FAIL (should NOT fail)'	'FAIL (should NOT fail)'	'FAIL (should NOT fail)'	'FAIL (should NOT fail)'	'FAIL (should NOT fail)'	'FAIL (should NOT fail)'	'FAIL (should NOT fail)'	'FAIL (should NOT fail)'	'FAIL (should NOT fail)'	'FAIL (should NOT fail)'	'FAIL (should NOT fail)'	'FAIL (should NOT fail)'	'FAIL (should NOT fail)'	'FAIL (should NOT fail)'	'FAIL (should NOT fail)'	'FAIL (should NOT fail)'	'FAIL (should NOT fail)'
'Tyrosine to acetoacetate and fumarate'	'true'	'true'	'true'	'true'	'FAIL (should NOT fail)'	'true'	'true'	'true'	'true'	'true'	'true'	'true'	'true'	'true'	'true'	'true'	'true'	'true'	'FAIL (should NOT fail)'	'true'	'true'	'true'	'true'	'true'	'true'	'true'	'FAIL (should NOT fail)'	'true'	'true'	'true'	'true'	'true'
'Valine synthesis'	'FAIL (should fail)'	'FAIL (should fail)'	'FAIL (should fail)'	'FAIL (should fail)'	'FAIL (should fail)'	'FAIL (should fail)'	'FAIL (should fail)'	'FAIL (should fail)'	'FAIL (should fail)'	'FAIL (should fail)'	'FAIL (should fail)'	'FAIL (should fail)'	'FAIL (should fail)'	'FAIL (should fail)'	'FAIL (should fail)'	'FAIL (should fail)'	'FAIL (should fail)'	'FAIL (should fail)'	'FAIL (should fail)'	'FAIL (should fail)'	'FAIL (should fail)'	'FAIL (should fail)'	'FAIL (should fail)'	'FAIL (should fail)'	'FAIL (should fail)'	'FAIL (should fail)'	'FAIL (should fail)'	'FAIL (should fail)'	'FAIL (should fail)'	'FAIL (should fail)'	'FAIL (should fail)'	'FAIL (should fail)'
'Valine degradation'	'true'	'true'	'true'	'true'	'true'	'true'	'true'	'true'	'true'	'true'	'true'	'true'	'true'	'FAIL (should NOT fail)'	'true'	'true'	'true'	'true'	'true'	'true'	'true'	'true'	'FAIL (should NOT fail)'	'true'	'true'	'true'	'FAIL (should NOT fail)'	'true'	'true'	'true'	'true'	'true'
'Valine to succinyl-coA'	'true'	'true'	'FAIL (should NOT fail)'	'FAIL (should NOT fail)'	'FAIL (should NOT fail)'	'true'	'true'	'FAIL (should NOT fail)'	'true'	'true'	'FAIL (should NOT fail)'	'true'	'true'	'FAIL (should NOT fail)'	'true'	'FAIL (should NOT fail)'	'true'	'true'	'true'	'true'	'true'	'true'	'true'	'FAIL (should NOT fail)'	'true'	'FAIL (should NOT fail)'	'FAIL (should NOT fail)'	'true'	'true'	'true'	'true'	'true'
'Hydroxymethylglutaryl-CoA synthesis'	'true'	'FAIL (should NOT fail)'	'true'	'true'	'true'	'true'	'true'	'true'	'FAIL (should NOT fail)'	'FAIL (should NOT fail)'	'true'	'true'	'FAIL (should NOT fail)'	'true'	'FAIL (should NOT fail)'	'FAIL (should NOT fail)'	'FAIL (should NOT fail)'	'FAIL (should NOT fail)'	'true'	'FAIL (should NOT fail)'	'true'	'FAIL (should NOT fail)'	'true'	'FAIL (should NOT fail)'	'true'	'true'	'FAIL (should NOT fail)'	'true'	'true'	'true'	'FAIL (should NOT fail)'	'FAIL (should NOT fail)'
'Cholesterol synthesis'	'true'	'FAIL (should NOT fail)'	'FAIL (should NOT fail)'	'FAIL (should NOT fail)'	'true'	'true'	'true'	'FAIL (should NOT fail)'	'FAIL (should NOT fail)'	'true'	'true'	'FAIL (should NOT fail)'	'FAIL (should NOT fail)'	'true'	'true'	'true'	'FAIL (should NOT fail)'	'FAIL (should NOT fail)'	'FAIL (should NOT fail)'	'true'	'true'	'FAIL (should NOT fail)'	'true'	'FAIL (should NOT fail)'	'true'	'FAIL (should NOT fail)'	'FAIL (should NOT fail)'	'true'	'FAIL (should NOT fail)'	'FAIL (should NOT fail)'	'true'	'FAIL (should NOT fail)'
'Acetoacetate synthesis'	'true'	'FAIL (should NOT fail)'	'true'	'FAIL (should NOT fail)'	'true'	'true'	'true'	'true'	'FAIL (should NOT fail)'	'FAIL (should NOT fail)'	'true'	'true'	'FAIL (should NOT fail)'	'true'	'FAIL (should NOT fail)'	'FAIL (should NOT fail)'	'FAIL (should NOT fail)'	'FAIL (should NOT fail)'	'true'	'FAIL (should NOT fail)'	'true'	'FAIL (should NOT fail)'	'true'	'FAIL (should NOT fail)'	'true'	'true'	'FAIL (should NOT fail)'	'true'	'true'	'true'	'FAIL (should NOT fail)'	'FAIL (should NOT fail)'
'Mevalonate synthesis'	'true'	'true'	'true'	'true'	'true'	'true'	'true'	'true'	'true'	'true'	'true'	'true'	'true'	'true'	'true'	'true'	'true'	'true'	'true'	'true'	'true'	'true'	'true'	'true'	'true'	'true'	'true'	'true'	'true'	'true'	'true'	'true'
'Farnesyl-pyrophosphate synthesis'	'true'	'true'	'true'	'true'	'true'	'true'	'true'	'true'	'true'	'true'	'true'	'true'	'true'	'true'	'true'	'true'	'true'	'true'	'true'	'true'	'true'	'true'	'true'	'true'	'true'	'true'	'true'	'true'	'true'	'true'	'true'	'true'
'Glycerol-3-phosphate synthesis'	'true'	'true'	'true'	'FAIL (should NOT fail)'	'true'	'true'	'true'	'true'	'true'	'true'	'true'	'true'	'true'	'true'	'true'	'true'	'true'	'true'	'true'	'true'	'true'	'true'	'true'	'FAIL (should NOT fail)'	'true'	'true'	'FAIL (should NOT fail)'	'true'	'true'	'true'	'true'	'true'
'Phosphatidyl-choline synthesis'	'true'	'true'	'true'	'FAIL (should NOT fail)'	'true'	'true'	'true'	'true'	'true'	'true'	'true'	'true'	'FAIL (should NOT fail)'	'true'	'true'	'true'	'FAIL (should NOT fail)'	'FAIL (should NOT fail)'	'true'	'true'	'FAIL (should NOT fail)'	'FAIL (should NOT fail)'	'FAIL (should NOT fail)'	'FAIL (should NOT fail)'	'FAIL (should NOT fail)'	'true'	'FAIL (should NOT fail)'	'FAIL (should NOT fail)'	'FAIL (should NOT fail)'	'true'	'FAIL (should NOT fail)'	'true'
'Phosphatidyl-ethanolamine synthesis'	'true'	'true'	'true'	'FAIL (should NOT fail)'	'true'	'true'	'true'	'true'	'true'	'true'	'true'	'true'	'FAIL (should NOT fail)'	'true'	'true'	'true'	'FAIL (should NOT fail)'	'FAIL (should NOT fail)'	'true'	'true'	'FAIL (should NOT fail)'	'FAIL (should NOT fail)'	'FAIL (should NOT fail)'	'FAIL (should NOT fail)'	'FAIL (should NOT fail)'	'true'	'FAIL (should NOT fail)'	'FAIL (should NOT fail)'	'FAIL (should NOT fail)'	'true'	'FAIL (should NOT fail)'	'true'
'Phosphatidyl-serine synthesis'	'true'	'true'	'true'	'FAIL (should NOT fail)'	'true'	'true'	'true'	'true'	'true'	'true'	'true'	'true'	'FAIL (should NOT fail)'	'true'	'true'	'true'	'FAIL (should NOT fail)'	'FAIL (should NOT fail)'	'true'	'true'	'FAIL (should NOT fail)'	'FAIL (should NOT fail)'	'FAIL (should NOT fail)'	'FAIL (should NOT fail)'	'FAIL (should NOT fail)'	'true'	'FAIL (should NOT fail)'	'FAIL (should NOT fail)'	'FAIL (should NOT fail)'	'true'	'FAIL (should NOT fail)'	'true'
'Phosphatidyl-inositol synthesis'	'true'	'true'	'true'	'FAIL (should NOT fail)'	'true'	'true'	'true'	'true'	'true'	'true'	'true'	'true'	'FAIL (should NOT fail)'	'true'	'true'	'true'	'FAIL (should NOT fail)'	'FAIL (should NOT fail)'	'true'	'true'	'FAIL (should NOT fail)'	'FAIL (should NOT fail)'	'FAIL (should NOT fail)'	'FAIL (should NOT fail)'	'FAIL (should NOT fail)'	'true'	'FAIL (should NOT fail)'	'FAIL (should NOT fail)'	'FAIL (should NOT fail)'	'true'	'FAIL (should NOT fail)'	'true'
'Cardiolipin synthesis'	'true'	'true'	'true'	'FAIL (should NOT fail)'	'true'	'true'	'true'	'true'	'true'	'true'	'true'	'FAIL (should NOT fail)'	'FAIL (should NOT fail)'	'true'	'true'	'true'	'FAIL (should NOT fail)'	'FAIL (should NOT fail)'	'true'	'true'	'FAIL (should NOT fail)'	'FAIL (should NOT fail)'	'FAIL (should NOT fail)'	'FAIL (should NOT fail)'	'FAIL (should NOT fail)'	'true'	'FAIL (should NOT fail)'	'FAIL (should NOT fail)'	'FAIL (should NOT fail)'	'true'	'FAIL (should NOT fail)'	'true'
'Triacylglycerol synthesis'	'true'	'true'	'true'	'FAIL (should NOT fail)'	'true'	'true'	'true'	'true'	'true'	'true'	'true'	'true'	'FAIL (should NOT fail)'	'true'	'true'	'true'	'FAIL (should NOT fail)'	'FAIL (should NOT fail)'	'true'	'true'	'FAIL (should NOT fail)'	'FAIL (should NOT fail)'	'FAIL (should NOT fail)'	'FAIL (should NOT fail)'	'FAIL (should NOT fail)'	'true'	'FAIL (should NOT fail)'	'FAIL (should NOT fail)'	'FAIL (should NOT fail)'	'true'	'FAIL (should NOT fail)'	'true'
'Sphingomyelin synthesis'	'true'	'true'	'true'	'FAIL (should NOT fail)'	'true'	'true'	'FAIL (should NOT fail)'	'FAIL (should NOT fail)'	'true'	'FAIL (should NOT fail)'	'true'	'true'	'FAIL (should NOT fail)'	'true'	'true'	'FAIL (should NOT fail)'	'FAIL (should NOT fail)'	'FAIL (should NOT fail)'	'true'	'true'	'FAIL (should NOT fail)'	'FAIL (should NOT fail)'	'FAIL (should NOT fail)'	'FAIL (should NOT fail)'	'FAIL (should NOT fail)'	'FAIL (should NOT fail)'	'FAIL (should NOT fail)'	'FAIL (should NOT fail)'	'FAIL (should NOT fail)'	'true'	'FAIL (should NOT fail)'	'FAIL (should NOT fail)'
'Ceramide synthesis'	'true'	'true'	'true'	'FAIL (should NOT fail)'	'true'	'true'	'FAIL (should NOT fail)'	'FAIL (should NOT fail)'	'true'	'FAIL (should NOT fail)'	'true'	'true'	'FAIL (should NOT fail)'	'true'	'true'	'FAIL (should NOT fail)'	'FAIL (should NOT fail)'	'FAIL (should NOT fail)'	'true'	'true'	'FAIL (should NOT fail)'	'FAIL (should NOT fail)'	'FAIL (should NOT fail)'	'FAIL (should NOT fail)'	'FAIL (should NOT fail)'	'FAIL (should NOT fail)'	'FAIL (should NOT fail)'	'FAIL (should NOT fail)'	'FAIL (should NOT fail)'	'true'	'FAIL (should NOT fail)'	'FAIL (should NOT fail)'
'Palmitate synthesis'	'FAIL (should NOT fail)'	'FAIL (should NOT fail)'	'FAIL (should NOT fail)'	'FAIL (should NOT fail)'	'FAIL (should NOT fail)'	'FAIL (should NOT fail)'	'FAIL (should NOT fail)'	'FAIL (should NOT fail)'	'FAIL (should NOT fail)'	'FAIL (should NOT fail)'	'FAIL (should NOT fail)'	'FAIL (should NOT fail)'	'FAIL (should NOT fail)'	'FAIL (should NOT fail)'	'FAIL (should NOT fail)'	'FAIL (should NOT fail)'	'FAIL (should NOT fail)'	'FAIL (should NOT fail)'	'FAIL (should NOT fail)'	'FAIL (should NOT fail)'	'FAIL (should NOT fail)'	'FAIL (should NOT fail)'	'FAIL (should NOT fail)'	'FAIL (should NOT fail)'	'FAIL (should NOT fail)'	'FAIL (should NOT fail)'	'FAIL (should NOT fail)'	'FAIL (should NOT fail)'	'FAIL (should NOT fail)'	'FAIL (should NOT fail)'	'FAIL (should NOT fail)'	'FAIL (should NOT fail)'
'Palmitate degradation'	'true'	'true'	'true'	'true'	'true'	'true'	'true'	'true'	'true'	'true'	'true'	'true'	'true'	'true'	'true'	'true'	'true'	'FAIL (should NOT fail)'	'true'	'true'	'true'	'true'	'FAIL (should NOT fail)'	'true'	'true'	'true'	'true'	'true'	'FAIL (should NOT fail)'	'true'	'true'	'true'
'Palmitolate synthesis'	'FAIL (should NOT fail)'	'FAIL (should NOT fail)'	'FAIL (should NOT fail)'	'FAIL (should NOT fail)'	'FAIL (should NOT fail)'	'FAIL (should NOT fail)'	'FAIL (should NOT fail)'	'FAIL (should NOT fail)'	'FAIL (should NOT fail)'	'FAIL (should NOT fail)'	'FAIL (should NOT fail)'	'FAIL (should NOT fail)'	'FAIL (should NOT fail)'	'FAIL (should NOT fail)'	'FAIL (should NOT fail)'	'FAIL (should NOT fail)'	'FAIL (should NOT fail)'	'FAIL (should NOT fail)'	'FAIL (should NOT fail)'	'FAIL (should NOT fail)'	'FAIL (should NOT fail)'	'FAIL (should NOT fail)'	'FAIL (should NOT fail)'	'FAIL (should NOT fail)'	'FAIL (should NOT fail)'	'FAIL (should NOT fail)'	'FAIL (should NOT fail)'	'FAIL (should NOT fail)'	'FAIL (should NOT fail)'	'FAIL (should NOT fail)'	'FAIL (should NOT fail)'	'FAIL (should NOT fail)'
'Palmitolate degradation'	'true'	'true'	'true'	'true'	'true'	'true'	'true'	'true'	'true'	'true'	'true'	'true'	'true'	'true'	'true'	'true'	'true'	'FAIL (should NOT fail)'	'true'	'true'	'true'	'true'	'FAIL (should NOT fail)'	'true'	'true'	'true'	'true'	'true'	'FAIL (should NOT fail)'	'true'	'true'	'true'
'cis-vaccenic acid synthesis'	'FAIL (should NOT fail)'	'FAIL (should NOT fail)'	'FAIL (should NOT fail)'	'FAIL (should NOT fail)'	'FAIL (should NOT fail)'	'FAIL (should NOT fail)'	'FAIL (should NOT fail)'	'FAIL (should NOT fail)'	'FAIL (should NOT fail)'	'FAIL (should NOT fail)'	'FAIL (should NOT fail)'	'FAIL (should NOT fail)'	'FAIL (should NOT fail)'	'FAIL (should NOT fail)'	'FAIL (should NOT fail)'	'FAIL (should NOT fail)'	'FAIL (should NOT fail)'	'FAIL (should NOT fail)'	'FAIL (should NOT fail)'	'FAIL (should NOT fail)'	'FAIL (should NOT fail)'	'FAIL (should NOT fail)'	'FAIL (should NOT fail)'	'FAIL (should NOT fail)'	'FAIL (should NOT fail)'	'FAIL (should NOT fail)'	'FAIL (should NOT fail)'	'FAIL (should NOT fail)'	'FAIL (should NOT fail)'	'FAIL (should NOT fail)'	'FAIL (should NOT fail)'	'FAIL (should NOT fail)'
'cis-vaccenic acid degradation'	'true'	'true'	'true'	'true'	'true'	'true'	'true'	'true'	'true'	'true'	'true'	'true'	'true'	'true'	'true'	'true'	'FAIL (should NOT fail)'	'FAIL (should NOT fail)'	'true'	'true'	'true'	'true'	'FAIL (should NOT fail)'	'true'	'FAIL (should NOT fail)'	'true'	'true'	'true'	'FAIL (should NOT fail)'	'true'	'true'	'true'
'Elaidate synthesis'	'FAIL (should NOT fail)'	'FAIL (should NOT fail)'	'FAIL (should NOT fail)'	'FAIL (should NOT fail)'	'FAIL (should NOT fail)'	'FAIL (should NOT fail)'	'FAIL (should NOT fail)'	'FAIL (should NOT fail)'	'FAIL (should NOT fail)'	'FAIL (should NOT fail)'	'FAIL (should NOT fail)'	'FAIL (should NOT fail)'	'FAIL (should NOT fail)'	'FAIL (should NOT fail)'	'FAIL (should NOT fail)'	'FAIL (should NOT fail)'	'FAIL (should NOT fail)'	'FAIL (should NOT fail)'	'FAIL (should NOT fail)'	'FAIL (should NOT fail)'	'FAIL (should NOT fail)'	'FAIL (should NOT fail)'	'FAIL (should NOT fail)'	'FAIL (should NOT fail)'	'FAIL (should NOT fail)'	'FAIL (should NOT fail)'	'FAIL (should NOT fail)'	'FAIL (should NOT fail)'	'FAIL (should NOT fail)'	'FAIL (should NOT fail)'	'FAIL (should NOT fail)'	'FAIL (should NOT fail)'
'Elaidate degradation'	'true'	'true'	'true'	'true'	'true'	'true'	'true'	'true'	'true'	'true'	'true'	'true'	'true'	'true'	'true'	'true'	'FAIL (should NOT fail)'	'FAIL (should NOT fail)'	'true'	'true'	'true'	'true'	'FAIL (should NOT fail)'	'true'	'FAIL (should NOT fail)'	'true'	'true'	'true'	'FAIL (should NOT fail)'	'true'	'true'	'true'
'Linolenate synthesis'	'FAIL (should fail)'	'FAIL (should fail)'	'FAIL (should fail)'	'FAIL (should fail)'	'FAIL (should fail)'	'FAIL (should fail)'	'FAIL (should fail)'	'FAIL (should fail)'	'FAIL (should fail)'	'FAIL (should fail)'	'FAIL (should fail)'	'FAIL (should fail)'	'FAIL (should fail)'	'FAIL (should fail)'	'FAIL (should fail)'	'FAIL (should fail)'	'FAIL (should fail)'	'FAIL (should fail)'	'FAIL (should fail)'	'FAIL (should fail)'	'FAIL (should fail)'	'FAIL (should fail)'	'FAIL (should fail)'	'FAIL (should fail)'	'FAIL (should fail)'	'FAIL (should fail)'	'FAIL (should fail)'	'FAIL (should fail)'	'FAIL (should fail)'	'FAIL (should fail)'	'FAIL (should fail)'	'FAIL (should fail)'
'Linolenate degradation'	'true'	'true'	'true'	'true'	'true'	'true'	'true'	'true'	'true'	'true'	'true'	'true'	'true'	'true'	'true'	'true'	'true'	'FAIL (should NOT fail)'	'true'	'true'	'true'	'true'	'FAIL (should NOT fail)'	'true'	'true'	'true'	'true'	'true'	'FAIL (should NOT fail)'	'true'	'true'	'true'
'Linoleate synthesis'	'PASS (should fail)'	'PASS (should fail)'	'FAIL (should fail)'	'FAIL (should fail)'	'PASS (should fail)'	'FAIL (should fail)'	'FAIL (should fail)'	'FAIL (should fail)'	'FAIL (should fail)'	'FAIL (should fail)'	'PASS (should fail)'	'FAIL (should fail)'	'FAIL (should fail)'	'PASS (should fail)'	'FAIL (should fail)'	'FAIL (should fail)'	'FAIL (should fail)'	'FAIL (should fail)'	'FAIL (should fail)'	'FAIL (should fail)'	'FAIL (should fail)'	'FAIL (should fail)'	'FAIL (should fail)'	'FAIL (should fail)'	'FAIL (should fail)'	'FAIL (should fail)'	'FAIL (should fail)'	'FAIL (should fail)'	'FAIL (should fail)'	'FAIL (should fail)'	'FAIL (should fail)'	'FAIL (should fail)'
'Linoleate degradation'	'true'	'true'	'true'	'true'	'true'	'true'	'true'	'true'	'true'	'true'	'true'	'true'	'true'	'true'	'true'	'true'	'true'	'FAIL (should NOT fail)'	'true'	'true'	'true'	'true'	'true'	'true'	'true'	'true'	'true'	'true'	'FAIL (should NOT fail)'	'true'	'true'	'true'
'gamma-Linolenate synthesis'	'true'	'true'	'true'	'true'	'true'	'true'	'true'	'true'	'FAIL (should NOT fail)'	'true'	'true'	'true'	'true'	'true'	'true'	'true'	'true'	'FAIL (should NOT fail)'	'true'	'true'	'true'	'FAIL (should NOT fail)'	'FAIL (should NOT fail)'	'true'	'FAIL (should NOT fail)'	'true'	'true'	'true'	'true'	'FAIL (should NOT fail)'	'true'	'true'
'gamma-Linolenate degradation'	'true'	'true'	'true'	'true'	'true'	'true'	'true'	'true'	'true'	'true'	'true'	'true'	'true'	'true'	'true'	'true'	'true'	'FAIL (should NOT fail)'	'true'	'true'	'true'	'true'	'FAIL (should NOT fail)'	'true'	'true'	'true'	'true'	'true'	'FAIL (should NOT fail)'	'true'	'true'	'true'
'Arachidonate synthesis'	'FAIL (should NOT fail)'	'FAIL (should NOT fail)'	'FAIL (should NOT fail)'	'FAIL (should NOT fail)'	'FAIL (should NOT fail)'	'FAIL (should NOT fail)'	'FAIL (should NOT fail)'	'FAIL (should NOT fail)'	'FAIL (should NOT fail)'	'FAIL (should NOT fail)'	'FAIL (should NOT fail)'	'FAIL (should NOT fail)'	'FAIL (should NOT fail)'	'FAIL (should NOT fail)'	'FAIL (should NOT fail)'	'FAIL (should NOT fail)'	'FAIL (should NOT fail)'	'FAIL (should NOT fail)'	'FAIL (should NOT fail)'	'FAIL (should NOT fail)'	'FAIL (should NOT fail)'	'FAIL (should NOT fail)'	'FAIL (should NOT fail)'	'FAIL (should NOT fail)'	'FAIL (should NOT fail)'	'FAIL (should NOT fail)'	'FAIL (should NOT fail)'	'FAIL (should NOT fail)'	'FAIL (should NOT fail)'	'FAIL (should NOT fail)'	'FAIL (should NOT fail)'	'FAIL (should NOT fail)'
'Arachidonate degradation'	'true'	'true'	'true'	'true'	'FAIL (should NOT fail)'	'true'	'true'	'true'	'true'	'true'	'true'	'true'	'true'	'true'	'true'	'true'	'true'	'FAIL (should NOT fail)'	'true'	'true'	'true'	'true'	'true'	'true'	'true'	'true'	'true'	'true'	'FAIL (should NOT fail)'	'true'	'true'	'true'
'Synthesis of malonyl-coa'	'FAIL (should NOT fail)'	'FAIL (should NOT fail)'	'FAIL (should NOT fail)'	'FAIL (should NOT fail)'	'FAIL (should NOT fail)'	'FAIL (should NOT fail)'	'FAIL (should NOT fail)'	'FAIL (should NOT fail)'	'FAIL (should NOT fail)'	'FAIL (should NOT fail)'	'FAIL (should NOT fail)'	'FAIL (should NOT fail)'	'FAIL (should NOT fail)'	'FAIL (should NOT fail)'	'FAIL (should NOT fail)'	'FAIL (should NOT fail)'	'FAIL (should NOT fail)'	'FAIL (should NOT fail)'	'FAIL (should NOT fail)'	'FAIL (should NOT fail)'	'FAIL (should NOT fail)'	'FAIL (should NOT fail)'	'FAIL (should NOT fail)'	'FAIL (should NOT fail)'	'FAIL (should NOT fail)'	'FAIL (should NOT fail)'	'FAIL (should NOT fail)'	'FAIL (should NOT fail)'	'FAIL (should NOT fail)'	'FAIL (should NOT fail)'	'FAIL (should NOT fail)'	'FAIL (should NOT fail)'
'Synthesis of palmitoyl-CoA'	'FAIL (should NOT fail)'	'FAIL (should NOT fail)'	'FAIL (should NOT fail)'	'FAIL (should NOT fail)'	'FAIL (should NOT fail)'	'FAIL (should NOT fail)'	'FAIL (should NOT fail)'	'FAIL (should NOT fail)'	'FAIL (should NOT fail)'	'FAIL (should NOT fail)'	'FAIL (should NOT fail)'	'FAIL (should NOT fail)'	'FAIL (should NOT fail)'	'FAIL (should NOT fail)'	'FAIL (should NOT fail)'	'FAIL (should NOT fail)'	'FAIL (should NOT fail)'	'FAIL (should NOT fail)'	'FAIL (should NOT fail)'	'FAIL (should NOT fail)'	'FAIL (should NOT fail)'	'FAIL (should NOT fail)'	'FAIL (should NOT fail)'	'FAIL (should NOT fail)'	'FAIL (should NOT fail)'	'FAIL (should NOT fail)'	'FAIL (should NOT fail)'	'FAIL (should NOT fail)'	'FAIL (should NOT fail)'	'FAIL (should NOT fail)'	'FAIL (should NOT fail)'	'FAIL (should NOT fail)'
'Taurochenodeoxycholate synthesis'	'FAIL (should NOT fail)'	'FAIL (should NOT fail)'	'true'	'FAIL (should NOT fail)'	'FAIL (should NOT fail)'	'FAIL (should NOT fail)'	'FAIL (should NOT fail)'	'FAIL (should NOT fail)'	'FAIL (should NOT fail)'	'FAIL (should NOT fail)'	'true'	'FAIL (should NOT fail)'	'FAIL (should NOT fail)'	'FAIL (should NOT fail)'	'true'	'FAIL (should NOT fail)'	'FAIL (should NOT fail)'	'FAIL (should NOT fail)'	'FAIL (should NOT fail)'	'FAIL (should NOT fail)'	'FAIL (should NOT fail)'	'FAIL (should NOT fail)'	'FAIL (should NOT fail)'	'true'	'FAIL (should NOT fail)'	'FAIL (should NOT fail)'	'true'	'true'	'FAIL (should NOT fail)'	'FAIL (should NOT fail)'	'FAIL (should NOT fail)'	'true'
'Glycochenodeoxycholate synthesis'	'FAIL (should NOT fail)'	'FAIL (should NOT fail)'	'FAIL (should NOT fail)'	'FAIL (should NOT fail)'	'FAIL (should NOT fail)'	'FAIL (should NOT fail)'	'FAIL (should NOT fail)'	'FAIL (should NOT fail)'	'FAIL (should NOT fail)'	'FAIL (should NOT fail)'	'FAIL (should NOT fail)'	'FAIL (should NOT fail)'	'FAIL (should NOT fail)'	'FAIL (should NOT fail)'	'FAIL (should NOT fail)'	'FAIL (should NOT fail)'	'FAIL (should NOT fail)'	'FAIL (should NOT fail)'	'FAIL (should NOT fail)'	'FAIL (should NOT fail)'	'FAIL (should NOT fail)'	'FAIL (should NOT fail)'	'FAIL (should NOT fail)'	'FAIL (should NOT fail)'	'FAIL (should NOT fail)'	'FAIL (should NOT fail)'	'FAIL (should NOT fail)'	'FAIL (should NOT fail)'	'FAIL (should NOT fail)'	'FAIL (should NOT fail)'	'FAIL (should NOT fail)'	'FAIL (should NOT fail)'
'tauro-cholate synthesis'	'FAIL (should NOT fail)'	'true'	'FAIL (should NOT fail)'	'FAIL (should NOT fail)'	'FAIL (should NOT fail)'	'FAIL (should NOT fail)'	'true'	'true'	'FAIL (should NOT fail)'	'true'	'FAIL (should NOT fail)'	'FAIL (should NOT fail)'	'true'	'true'	'true'	'FAIL (should NOT fail)'	'true'	'FAIL (should NOT fail)'	'FAIL (should NOT fail)'	'FAIL (should NOT fail)'	'FAIL (should NOT fail)'	'FAIL (should NOT fail)'	'FAIL (should NOT fail)'	'FAIL (should NOT fail)'	'true'	'true'	'FAIL (should NOT fail)'	'FAIL (should NOT fail)'	'FAIL (should NOT fail)'	'FAIL (should NOT fail)'	'FAIL (should NOT fail)'	'FAIL (should NOT fail)'
'glyco-cholate synthesis'	'FAIL (should NOT fail)'	'FAIL (should NOT fail)'	'FAIL (should NOT fail)'	'FAIL (should NOT fail)'	'FAIL (should NOT fail)'	'FAIL (should NOT fail)'	'FAIL (should NOT fail)'	'FAIL (should NOT fail)'	'FAIL (should NOT fail)'	'FAIL (should NOT fail)'	'FAIL (should NOT fail)'	'FAIL (should NOT fail)'	'FAIL (should NOT fail)'	'true'	'true'	'FAIL (should NOT fail)'	'FAIL (should NOT fail)'	'FAIL (should NOT fail)'	'FAIL (should NOT fail)'	'FAIL (should NOT fail)'	'FAIL (should NOT fail)'	'FAIL (should NOT fail)'	'FAIL (should NOT fail)'	'FAIL (should NOT fail)'	'FAIL (should NOT fail)'	'FAIL (should NOT fail)'	'FAIL (should NOT fail)'	'FAIL (should NOT fail)'	'FAIL (should NOT fail)'	'FAIL (should NOT fail)'	'FAIL (should NOT fail)'	'FAIL (should NOT fail)'
'Synthesis of thromboxane from arachidonate'	'true'	'true'	'true'	'true'	'FAIL (should NOT fail)'	'true'	'true'	'FAIL (should NOT fail)'	'true'	'true'	'true'	'FAIL (should NOT fail)'	'FAIL (should NOT fail)'	'FAIL (should NOT fail)'	'true'	'true'	'FAIL (should NOT fail)'	'FAIL (should NOT fail)'	'true'	'FAIL (should NOT fail)'	'true'	'FAIL (should NOT fail)'	'FAIL (should NOT fail)'	'true'	'true'	'true'	'FAIL (should NOT fail)'	'true'	'FAIL (should NOT fail)'	'FAIL (should NOT fail)'	'true'	'true'
'Synthesis of galactosyl glucosyl ceramide (link with ganglioside metabolism)'	'true'	'true'	'FAIL (should NOT fail)'	'FAIL (should NOT fail)'	'true'	'true'	'FAIL (should NOT fail)'	'FAIL (should NOT fail)'	'true'	'FAIL (should NOT fail)'	'true'	'true'	'FAIL (should NOT fail)'	'true'	'true'	'FAIL (should NOT fail)'	'FAIL (should NOT fail)'	'FAIL (should NOT fail)'	'FAIL (should NOT fail)'	'true'	'FAIL (should NOT fail)'	'FAIL (should NOT fail)'	'FAIL (should NOT fail)'	'FAIL (should NOT fail)'	'FAIL (should NOT fail)'	'FAIL (should NOT fail)'	'FAIL (should NOT fail)'	'FAIL (should NOT fail)'	'FAIL (should NOT fail)'	'true'	'FAIL (should NOT fail)'	'FAIL (should NOT fail)'
'Synthesis of glucocerebroside'	'true'	'true'	'FAIL (should NOT fail)'	'FAIL (should NOT fail)'	'true'	'true'	'FAIL (should NOT fail)'	'FAIL (should NOT fail)'	'true'	'FAIL (should NOT fail)'	'true'	'true'	'FAIL (should NOT fail)'	'true'	'true'	'FAIL (should NOT fail)'	'FAIL (should NOT fail)'	'FAIL (should NOT fail)'	'FAIL (should NOT fail)'	'true'	'FAIL (should NOT fail)'	'FAIL (should NOT fail)'	'FAIL (should NOT fail)'	'FAIL (should NOT fail)'	'FAIL (should NOT fail)'	'FAIL (should NOT fail)'	'FAIL (should NOT fail)'	'FAIL (should NOT fail)'	'FAIL (should NOT fail)'	'true'	'FAIL (should NOT fail)'	'FAIL (should NOT fail)'
'Synthesis of globoside (link with globoside metabolism)'	'true'	'true'	'FAIL (should NOT fail)'	'FAIL (should NOT fail)'	'true'	'true'	'FAIL (should NOT fail)'	'FAIL (should NOT fail)'	'true'	'FAIL (should NOT fail)'	'true'	'true'	'FAIL (should NOT fail)'	'true'	'true'	'FAIL (should NOT fail)'	'FAIL (should NOT fail)'	'FAIL (should NOT fail)'	'FAIL (should NOT fail)'	'true'	'FAIL (should NOT fail)'	'FAIL (should NOT fail)'	'FAIL (should NOT fail)'	'FAIL (should NOT fail)'	'FAIL (should NOT fail)'	'FAIL (should NOT fail)'	'FAIL (should NOT fail)'	'FAIL (should NOT fail)'	'FAIL (should NOT fail)'	'true'	'FAIL (should NOT fail)'	'FAIL (should NOT fail)'
'NAD synthesis from nicotinamide'	'true'	'true'	'FAIL (should NOT fail)'	'true'	'true'	'true'	'true'	'true'	'FAIL (should NOT fail)'	'FAIL (should NOT fail)'	'true'	'true'	'true'	'true'	'FAIL (should NOT fail)'	'FAIL (should NOT fail)'	'true'	'true'	'true'	'true'	'true'	'true'	'true'	'FAIL (should NOT fail)'	'true'	'true'	'FAIL (should NOT fail)'	'FAIL (should NOT fail)'	'FAIL (should NOT fail)'	'true'	'true'	'FAIL (should NOT fail)'
'FAD synthesis'	'true'	'FAIL (should NOT fail)'	'true'	'FAIL (should NOT fail)'	'FAIL (should NOT fail)'	'true'	'true'	'true'	'true'	'true'	'FAIL (should NOT fail)'	'FAIL (should NOT fail)'	'true'	'true'	'FAIL (should NOT fail)'	'true'	'FAIL (should NOT fail)'	'FAIL (should NOT fail)'	'true'	'FAIL (should NOT fail)'	'true'	'FAIL (should NOT fail)'	'true'	'true'	'true'	'true'	'true'	'FAIL (should NOT fail)'	'true'	'true'	'true'	'true'
'Synthesis of coenzyme A'	'true'	'true'	'true'	'true'	'true'	'true'	'true'	'true'	'true'	'true'	'true'	'true'	'true'	'true'	'true'	'true'	'true'	'true'	'true'	'true'	'true'	'true'	'true'	'true'	'true'	'true'	'true'	'true'	'true'	'true'	'true'	'true'
'Synthesis of ubiquinone from tyrosine'	'true'	'true'	'true'	'true'	'true'	'true'	'true'	'true'	'true'	'true'	'true'	'true'	'true'	'true'	'true'	'true'	'true'	'true'	'true'	'true'	'true'	'true'	'true'	'true'	'true'	'true'	'true'	'true'	'true'	'true'	'true'	'true'
'Tetrahydrofolate synthesis'	'true'	'true'	'true'	'true'	'true'	'true'	'true'	'FAIL (should NOT fail)'	'true'	'true'	'FAIL (should NOT fail)'	'FAIL (should NOT fail)'	'true'	'true'	'FAIL (should NOT fail)'	'true'	'FAIL (should NOT fail)'	'true'	'true'	'true'	'true'	'true'	'FAIL (should NOT fail)'	'true'	'true'	'true'	'FAIL (should NOT fail)'	'true'	'true'	'FAIL (should NOT fail)'	'true'	'true'
'Pyridoxal-phosphate synthesis'	'true'	'true'	'true'	'true'	'true'	'true'	'true'	'true'	'true'	'true'	'true'	'true'	'true'	'true'	'true'	'true'	'true'	'true'	'true'	'true'	'true'	'true'	'FAIL (should NOT fail)'	'true'	'true'	'true'	'true'	'true'	'true'	'true'	'true'	'true'
'Synthesis of bilirubin'	'true'	'true'	'true'	'true'	'true'	'true'	'true'	'true'	'true'	'true'	'true'	'true'	'true'	'true'	'true'	'true'	'true'	'true'	'true'	'true'	'true'	'true'	'true'	'true'	'true'	'true'	'true'	'true'	'true'	'true'	'true'	'true'
'Heme synthesis'	'true'	'FAIL (should NOT fail)'	'FAIL (should NOT fail)'	'FAIL (should NOT fail)'	'FAIL (should NOT fail)'	'FAIL (should NOT fail)'	'FAIL (should NOT fail)'	'FAIL (should NOT fail)'	'FAIL (should NOT fail)'	'FAIL (should NOT fail)'	'FAIL (should NOT fail)'	'FAIL (should NOT fail)'	'FAIL (should NOT fail)'	'FAIL (should NOT fail)'	'FAIL (should NOT fail)'	'FAIL (should NOT fail)'	'FAIL (should NOT fail)'	'FAIL (should NOT fail)'	'FAIL (should NOT fail)'	'FAIL (should NOT fail)'	'FAIL (should NOT fail)'	'true'	'true'	'true'	'FAIL (should NOT fail)'	'FAIL (should NOT fail)'	'FAIL (should NOT fail)'	'FAIL (should NOT fail)'	'true'	'true'	'FAIL (should NOT fail)'	'FAIL (should NOT fail)'
'Phosphatidyl-inositol to glucosaminyl-acylphosphatidylinositol'	'true'	'true'	'true'	'true'	'true'	'true'	'true'	'true'	'true'	'true'	'true'	'true'	'true'	'true'	'true'	'true'	'true'	'FAIL (should NOT fail)'	'true'	'true'	'true'	'true'	'FAIL (should NOT fail)'	'true'	'true'	'true'	'true'	'true'	'true'	'true'	'true'	'true'
'Glucosaminyl-acylphosphatidylinositoll to deacylated-glycophosphatidylinositol (GPI)-anchored protein'	'true'	'true'	'true'	'FAIL (should NOT fail)'	'true'	'true'	'true'	'true'	'true'	'true'	'true'	'true'	'true'	'FAIL (should NOT fail)'	'true'	'true'	'true'	'FAIL (should NOT fail)'	'true'	'true'	'true'	'true'	'FAIL (should NOT fail)'	'true'	'true'	'true'	'true'	'true'	'true'	'true'	'true'	'true'
'Degradation of n2m2nmasn'	'true'	'true'	'true'	'true'	'true'	'true'	'true'	'true'	'true'	'true'	'true'	'true'	'true'	'true'	'true'	'true'	'true'	'true'	'true'	'true'	'true'	'true'	'true'	'true'	'true'	'true'	'true'	'true'	'true'	'true'	'true'	'true'
'Biosynthesis of m4mpdol_U'	'FAIL (should NOT fail)'	'FAIL (should NOT fail)'	'FAIL (should NOT fail)'	'FAIL (should NOT fail)'	'FAIL (should NOT fail)'	'FAIL (should NOT fail)'	'FAIL (should NOT fail)'	'FAIL (should NOT fail)'	'FAIL (should NOT fail)'	'FAIL (should NOT fail)'	'FAIL (should NOT fail)'	'FAIL (should NOT fail)'	'FAIL (should NOT fail)'	'FAIL (should NOT fail)'	'FAIL (should NOT fail)'	'FAIL (should NOT fail)'	'FAIL (should NOT fail)'	'FAIL (should NOT fail)'	'FAIL (should NOT fail)'	'FAIL (should NOT fail)'	'FAIL (should NOT fail)'	'FAIL (should NOT fail)'	'FAIL (should NOT fail)'	'FAIL (should NOT fail)'	'FAIL (should NOT fail)'	'FAIL (should NOT fail)'	'FAIL (should NOT fail)'	'FAIL (should NOT fail)'	'FAIL (should NOT fail)'	'FAIL (should NOT fail)'	'FAIL (should NOT fail)'	'FAIL (should NOT fail)'
'Biosynthesis of g3m8masn'	'true'	'true'	'true'	'true'	'true'	'true'	'true'	'true'	'true'	'true'	'true'	'true'	'true'	'true'	'true'	'true'	'true'	'true'	'true'	'true'	'true'	'true'	'true'	'true'	'true'	'true'	'true'	'true'	'true'	'true'	'true'	'true'
'Degradation of s2l2fn2m2masn'	'true'	'true'	'true'	'FAIL (should NOT fail)'	'true'	'true'	'true'	'true'	'true'	'true'	'true'	'true'	'true'	'true'	'true'	'true'	'true'	'FAIL (should NOT fail)'	'true'	'true'	'true'	'true'	'true'	'FAIL (should NOT fail)'	'true'	'true'	'true'	'true'	'true'	'true'	'true'	'true'
'Biosynthesis of core2 (beta-D-Galactosyl-1,3-(N-acetyl-beta-D-glucosaminyl-1,6)-N-acetyl-D-galactosaminyl-R)'	'true'	'true'	'true'	'true'	'true'	'true'	'true'	'true'	'true'	'true'	'true'	'true'	'true'	'true'	'true'	'true'	'true'	'true'	'true'	'true'	'true'	'true'	'true'	'true'	'true'	'true'	'true'	'true'	'true'	'true'	'true'	'true'
'Biosynthesis of core4 (N-Acetyl-beta-D-glucosaminyl-1,6-(N-acetyl-beta-D-glucosaminyl-1,3)-N-acetyl-D-galactosaminyl-R)'	'true'	'true'	'true'	'true'	'true'	'true'	'true'	'true'	'true'	'true'	'true'	'true'	'true'	'true'	'true'	'true'	'true'	'true'	'true'	'true'	'true'	'true'	'true'	'true'	'true'	'true'	'true'	'true'	'true'	'true'	'true'	'true'
'Biosynthesis of Tn_antigen (Glycoprotein N-acetyl-D-galactosamine)'	'true'	'true'	'true'	'true'	'true'	'true'	'true'	'true'	'true'	'true'	'true'	'true'	'true'	'true'	'true'	'true'	'true'	'true'	'true'	'true'	'true'	'true'	'true'	'true'	'true'	'true'	'true'	'true'	'true'	'true'	'true'	'true'
'Keratan sulfate biosynthesis from O-glycan (core 2-linked)'	'true'	'true'	'true'	'true'	'true'	'true'	'true'	'true'	'true'	'true'	'true'	'true'	'true'	'true'	'true'	'true'	'true'	'true'	'true'	'true'	'true'	'true'	'true'	'true'	'true'	'true'	'true'	'true'	'true'	'true'	'true'	'true'
'Keratan sulfate biosynthesis from O-glycan (core 4-linked)'	'true'	'true'	'true'	'true'	'true'	'true'	'true'	'true'	'true'	'true'	'true'	'true'	'true'	'true'	'true'	'true'	'true'	'true'	'true'	'true'	'true'	'true'	'true'	'true'	'true'	'true'	'true'	'true'	'true'	'true'	'true'	'true'
'Keratan sulfate degradation'	'true'	'true'	'true'	'true'	'true'	'true'	'true'	'true'	'true'	'true'	'true'	'true'	'true'	'true'	'true'	'true'	'true'	'true'	'true'	'true'	'true'	'true'	'true'	'true'	'true'	'true'	'true'	'true'	'true'	'true'	'true'	'true'
'Keratan sulfate biosynthesis from N-glycan'	'true'	'true'	'true'	'true'	'true'	'true'	'true'	'true'	'true'	'true'	'true'	'true'	'true'	'true'	'true'	'true'	'true'	'true'	'true'	'true'	'true'	'true'	'true'	'true'	'true'	'true'	'true'	'true'	'true'	'true'	'true'	'true'

## Sheet: Global-mCADRE
'Source'	'adiposetissue'	'adrenalgland'	'appendix'	'bonemarrow'	'brain'	'colon'	'duodenum'	'endometrium'	'esophagus'	'fallopiantube'	'gallbladder'	'heartmuscle'	'kidney'	'liver'	'lung'	'lymphnode'	'ovary'	'pancreas'	'placenta'	'prostate'	'rectum'	'salivarygland'	'skeletalmuscle'	'skin'	'smallintestine'	'smoothmuscle'	'spleen'	'stomach'	'testis'	'thyroidgland'	'tonsil'	'urinarybladder'
'Final_Score'	'195/210'	'73/210'	'79/210'	'81/210'	'110/210'	'87/210'	'89/210'	'76/210'	'84/210'	'80/210'	'170/210'	'142/210'	'99/210'	'101/210'	'186/210'	'80/210'	'76/210'	'70/210'	'87/210'	'88/210'	'87/210'	'79/210'	'192/210'	'152/210'	'87/210'	'95/210'	'82/210'	'79/210'	'187/210'	'100/210'	'87/210'	'189/210'
'Not Present in the model'	'0'	'0'	'0'	'0'	'0'	'0'	'0'	'0'	'0'	'0'	'0'	'0'	'0'	'0'	'0'	'0'	'0'	'0'	'0'	'0'	'0'	'0'	'0'	'0'	'0'	'0'	'0'	'0'	'0'	'0'	'0'	'0'
'ENERGY METABOLISM'	'9/9'	'6/9'	'7/9'	'6/9'	'7/9'	'7/9'	'7/9'	'7/9'	'7/9'	'7/9'	'9/9'	'8/9'	'7/9'	'6/9'	'9/9'	'7/9'	'5/9'	'6/9'	'6/9'	'7/9'	'7/9'	'6/9'	'9/9'	'7/9'	'7/9'	'7/9'	'6/9'	'7/9'	'9/9'	'7/9'	'6/9'	'9/9'
'NUCLEOTIDE METABOLISM'	'16/17'	'3/17'	'3/17'	'9/17'	'12/17'	'5/17'	'6/17'	'3/17'	'7/17'	'3/17'	'13/17'	'5/17'	'10/17'	'9/17'	'14/17'	'3/17'	'4/17'	'2/17'	'5/17'	'10/17'	'5/17'	'3/17'	'17/17'	'13/17'	'6/17'	'7/17'	'3/17'	'2/17'	'14/17'	'3/17'	'9/17'	'14/17'
'CARBOHYDRATES METABOLISM'	'35/37'	'10/37'	'17/37'	'19/37'	'26/37'	'21/37'	'18/37'	'15/37'	'16/37'	'18/37'	'31/37'	'29/37'	'23/37'	'19/37'	'35/37'	'14/37'	'17/37'	'16/37'	'24/37'	'16/37'	'22/37'	'18/37'	'33/37'	'32/37'	'19/37'	'23/37'	'15/37'	'16/37'	'35/37'	'22/37'	'15/37'	'34/37'
'AMINO ACIDS'	'82/86'	'33/86'	'31/86'	'27/86'	'44/86'	'33/86'	'35/86'	'31/86'	'32/86'	'31/86'	'70/86'	'54/86'	'39/86'	'47/86'	'79/86'	'31/86'	'34/86'	'30/86'	'33/86'	'35/86'	'33/86'	'35/86'	'81/86'	'56/86'	'34/86'	'36/86'	'32/86'	'32/86'	'77/86'	'41/86'	'32/86'	'82/86'
'LIPIDS'	'36/40'	'6/40'	'7/40'	'7/40'	'7/40'	'7/40'	'8/40'	'6/40'	'7/40'	'6/40'	'31/40'	'31/40'	'6/40'	'6/40'	'33/40'	'12/40'	'4/40'	'5/40'	'5/40'	'7/40'	'7/40'	'5/40'	'36/40'	'28/40'	'6/40'	'7/40'	'13/40'	'8/40'	'35/40'	'13/40'	'11/40'	'33/40'
'VITAMIN & COFACTOR METABOLISM'	'7/9'	'5/9'	'4/9'	'3/9'	'4/9'	'4/9'	'5/9'	'4/9'	'5/9'	'5/9'	'6/9'	'5/9'	'4/9'	'4/9'	'6/9'	'3/9'	'2/9'	'1/9'	'4/9'	'3/9'	'3/9'	'2/9'	'6/9'	'6/9'	'5/9'	'5/9'	'3/9'	'4/9'	'7/9'	'4/9'	'4/9'	'7/9'
'GLYCAN METABOLISM'	'10/12'	'10/12'	'10/12'	'10/12'	'10/12'	'10/12'	'10/12'	'10/12'	'10/12'	'10/12'	'10/12'	'10/12'	'10/12'	'10/12'	'10/12'	'10/12'	'10/12'	'10/12'	'10/12'	'10/12'	'10/12'	'10/12'	'10/12'	'10/12'	'10/12'	'10/12'	'10/12'	'10/12'	'10/12'	'10/12'	'10/12'	'10/12'
'Oxidative phosphorylation via NADH-coenzyme Q oxidoreductase (COMPLEX I)'	'true'	'FAIL (should NOT fail)'	'FAIL (should NOT fail)'	'FAIL (should NOT fail)'	'FAIL (should NOT fail)'	'FAIL (should NOT fail)'	'FAIL (should NOT fail)'	'FAIL (should NOT fail)'	'FAIL (should NOT fail)'	'FAIL (should NOT fail)'	'true'	'true'	'FAIL (should NOT fail)'	'FAIL (should NOT fail)'	'true'	'FAIL (should NOT fail)'	'FAIL (should NOT fail)'	'FAIL (should NOT fail)'	'FAIL (should NOT fail)'	'FAIL (should NOT fail)'	'FAIL (should NOT fail)'	'FAIL (should NOT fail)'	'true'	'FAIL (should NOT fail)'	'FAIL (should NOT fail)'	'FAIL (should NOT fail)'	'FAIL (should NOT fail)'	'FAIL (should NOT fail)'	'true'	'FAIL (should NOT fail)'	'FAIL (should NOT fail)'	'true'
'Oxidative phosphorylation via succinate-coenzyme Q oxidoreductase (COMPLEX II)'	'true'	'true'	'true'	'true'	'true'	'true'	'true'	'true'	'true'	'true'	'true'	'true'	'true'	'true'	'true'	'true'	'true'	'true'	'true'	'true'	'true'	'true'	'true'	'true'	'true'	'true'	'true'	'true'	'true'	'true'	'true'	'true'
'Krebs cycle - oxidative decarboxylation of pyruvate'	'true'	'true'	'true'	'FAIL (should NOT fail)'	'true'	'true'	'true'	'true'	'true'	'true'	'true'	'true'	'true'	'true'	'true'	'true'	'FAIL (should NOT fail)'	'true'	'true'	'true'	'true'	'true'	'true'	'true'	'true'	'true'	'true'	'true'	'true'	'true'	'true'	'true'
'Krebs cycle - NADH generation'	'true'	'true'	'true'	'true'	'true'	'true'	'true'	'true'	'true'	'true'	'true'	'true'	'true'	'FAIL (should NOT fail)'	'true'	'true'	'FAIL (should NOT fail)'	'true'	'FAIL (should NOT fail)'	'true'	'true'	'FAIL (should NOT fail)'	'true'	'true'	'true'	'true'	'FAIL (should NOT fail)'	'true'	'true'	'true'	'FAIL (should NOT fail)'	'true'
'ATP regeneration from glucose (normoxic conditions) - glycolysis + krebs cycle'	'true'	'FAIL (should NOT fail)'	'FAIL (should NOT fail)'	'FAIL (should NOT fail)'	'FAIL (should NOT fail)'	'FAIL (should NOT fail)'	'FAIL (should NOT fail)'	'FAIL (should NOT fail)'	'FAIL (should NOT fail)'	'FAIL (should NOT fail)'	'true'	'FAIL (should NOT fail)'	'FAIL (should NOT fail)'	'FAIL (should NOT fail)'	'true'	'FAIL (should NOT fail)'	'FAIL (should NOT fail)'	'FAIL (should NOT fail)'	'FAIL (should NOT fail)'	'FAIL (should NOT fail)'	'FAIL (should NOT fail)'	'FAIL (should NOT fail)'	'true'	'FAIL (should NOT fail)'	'FAIL (should NOT fail)'	'FAIL (should NOT fail)'	'FAIL (should NOT fail)'	'FAIL (should NOT fail)'	'true'	'FAIL (should NOT fail)'	'FAIL (should NOT fail)'	'true'
'ATP generation from glucose (hypoxic conditions) - glycolysis'	'true'	'FAIL (should NOT fail)'	'true'	'true'	'true'	'true'	'true'	'true'	'true'	'true'	'true'	'true'	'true'	'true'	'true'	'true'	'true'	'FAIL (should NOT fail)'	'true'	'true'	'true'	'true'	'true'	'true'	'true'	'true'	'true'	'true'	'true'	'true'	'true'	'true'
'ATP generation from ions'	'FAIL (should fail)'	'FAIL (should fail)'	'FAIL (should fail)'	'FAIL (should fail)'	'FAIL (should fail)'	'FAIL (should fail)'	'FAIL (should fail)'	'FAIL (should fail)'	'FAIL (should fail)'	'FAIL (should fail)'	'FAIL (should fail)'	'FAIL (should fail)'	'FAIL (should fail)'	'FAIL (should fail)'	'FAIL (should fail)'	'FAIL (should fail)'	'FAIL (should fail)'	'FAIL (should fail)'	'FAIL (should fail)'	'FAIL (should fail)'	'FAIL (should fail)'	'FAIL (should fail)'	'FAIL (should fail)'	'FAIL (should fail)'	'FAIL (should fail)'	'FAIL (should fail)'	'FAIL (should fail)'	'FAIL (should fail)'	'FAIL (should fail)'	'FAIL (should fail)'	'FAIL (should fail)'	'FAIL (should fail)'
'Reactive oxygen species detoxification (H2O2 to H2O)'	'true'	'true'	'true'	'true'	'true'	'true'	'true'	'true'	'true'	'true'	'true'	'true'	'true'	'true'	'true'	'true'	'true'	'true'	'true'	'true'	'true'	'true'	'true'	'true'	'true'	'true'	'true'	'true'	'true'	'true'	'true'	'true'
'Presence of the thioredoxin system through the thioredoxin reductase activity'	'true'	'true'	'true'	'true'	'true'	'true'	'true'	'true'	'true'	'true'	'true'	'true'	'true'	'true'	'true'	'true'	'true'	'true'	'true'	'true'	'true'	'true'	'true'	'true'	'true'	'true'	'true'	'true'	'true'	'true'	'true'	'true'
'Inosine monophosphate synthesis (IMP)'	'true'	'FAIL (should NOT fail)'	'FAIL (should NOT fail)'	'true'	'true'	'true'	'true'	'FAIL (should NOT fail)'	'FAIL (should NOT fail)'	'FAIL (should NOT fail)'	'true'	'FAIL (should NOT fail)'	'true'	'true'	'true'	'FAIL (should NOT fail)'	'true'	'FAIL (should NOT fail)'	'true'	'true'	'true'	'FAIL (should NOT fail)'	'true'	'true'	'true'	'true'	'FAIL (should NOT fail)'	'FAIL (should NOT fail)'	'true'	'FAIL (should NOT fail)'	'true'	'true'
'Cytidine triphosphate synthesis (CTP)'	'true'	'FAIL (should NOT fail)'	'FAIL (should NOT fail)'	'FAIL (should NOT fail)'	'true'	'FAIL (should NOT fail)'	'FAIL (should NOT fail)'	'FAIL (should NOT fail)'	'true'	'FAIL (should NOT fail)'	'true'	'FAIL (should NOT fail)'	'true'	'true'	'true'	'FAIL (should NOT fail)'	'FAIL (should NOT fail)'	'FAIL (should NOT fail)'	'FAIL (should NOT fail)'	'true'	'FAIL (should NOT fail)'	'FAIL (should NOT fail)'	'true'	'true'	'FAIL (should NOT fail)'	'FAIL (should NOT fail)'	'FAIL (should NOT fail)'	'FAIL (should NOT fail)'	'true'	'FAIL (should NOT fail)'	'FAIL (should NOT fail)'	'true'
'Guanosine triphosphate synthesis (GTP)'	'true'	'FAIL (should NOT fail)'	'FAIL (should NOT fail)'	'true'	'true'	'true'	'true'	'FAIL (should NOT fail)'	'FAIL (should NOT fail)'	'FAIL (should NOT fail)'	'true'	'FAIL (should NOT fail)'	'true'	'true'	'true'	'FAIL (should NOT fail)'	'FAIL (should NOT fail)'	'FAIL (should NOT fail)'	'true'	'true'	'true'	'FAIL (should NOT fail)'	'true'	'true'	'true'	'true'	'FAIL (should NOT fail)'	'FAIL (should NOT fail)'	'true'	'FAIL (should NOT fail)'	'true'	'true'
'Uridine triphosphate synthesis (UTP)'	'true'	'FAIL (should NOT fail)'	'FAIL (should NOT fail)'	'FAIL (should NOT fail)'	'true'	'FAIL (should NOT fail)'	'FAIL (should NOT fail)'	'FAIL (should NOT fail)'	'true'	'FAIL (should NOT fail)'	'true'	'FAIL (should NOT fail)'	'true'	'true'	'true'	'FAIL (should NOT fail)'	'FAIL (should NOT fail)'	'FAIL (should NOT fail)'	'FAIL (should NOT fail)'	'true'	'FAIL (should NOT fail)'	'FAIL (should NOT fail)'	'true'	'true'	'FAIL (should NOT fail)'	'FAIL (should NOT fail)'	'FAIL (should NOT fail)'	'FAIL (should NOT fail)'	'true'	'FAIL (should NOT fail)'	'FAIL (should NOT fail)'	'true'
'Deoxyadenosine triphosphate synthesis (dATP)'	'true'	'FAIL (should NOT fail)'	'FAIL (should NOT fail)'	'true'	'FAIL (should NOT fail)'	'FAIL (should NOT fail)'	'FAIL (should NOT fail)'	'FAIL (should NOT fail)'	'FAIL (should NOT fail)'	'FAIL (should NOT fail)'	'true'	'FAIL (should NOT fail)'	'FAIL (should NOT fail)'	'FAIL (should NOT fail)'	'true'	'FAIL (should NOT fail)'	'FAIL (should NOT fail)'	'FAIL (should NOT fail)'	'FAIL (should NOT fail)'	'FAIL (should NOT fail)'	'FAIL (should NOT fail)'	'FAIL (should NOT fail)'	'true'	'true'	'FAIL (should NOT fail)'	'true'	'FAIL (should NOT fail)'	'FAIL (should NOT fail)'	'true'	'FAIL (should NOT fail)'	'true'	'true'
'Deoxycytidine triphosphate synthesis (dCTP)'	'true'	'FAIL (should NOT fail)'	'FAIL (should NOT fail)'	'FAIL (should NOT fail)'	'true'	'FAIL (should NOT fail)'	'FAIL (should NOT fail)'	'FAIL (should NOT fail)'	'true'	'FAIL (should NOT fail)'	'true'	'FAIL (should NOT fail)'	'true'	'true'	'true'	'FAIL (should NOT fail)'	'FAIL (should NOT fail)'	'FAIL (should NOT fail)'	'FAIL (should NOT fail)'	'true'	'FAIL (should NOT fail)'	'FAIL (should NOT fail)'	'true'	'true'	'FAIL (should NOT fail)'	'FAIL (should NOT fail)'	'FAIL (should NOT fail)'	'FAIL (should NOT fail)'	'true'	'FAIL (should NOT fail)'	'FAIL (should NOT fail)'	'true'
'Deoxyguanosine triphosphate synthesis (dGTP)'	'true'	'FAIL (should NOT fail)'	'FAIL (should NOT fail)'	'true'	'true'	'FAIL (should NOT fail)'	'FAIL (should NOT fail)'	'FAIL (should NOT fail)'	'FAIL (should NOT fail)'	'FAIL (should NOT fail)'	'true'	'FAIL (should NOT fail)'	'true'	'FAIL (should NOT fail)'	'true'	'FAIL (should NOT fail)'	'FAIL (should NOT fail)'	'FAIL (should NOT fail)'	'FAIL (should NOT fail)'	'true'	'FAIL (should NOT fail)'	'FAIL (should NOT fail)'	'true'	'true'	'FAIL (should NOT fail)'	'true'	'FAIL (should NOT fail)'	'FAIL (should NOT fail)'	'true'	'FAIL (should NOT fail)'	'true'	'true'
'Deoxyuridine triphosphate synthesis (dUTP)'	'true'	'FAIL (should NOT fail)'	'FAIL (should NOT fail)'	'FAIL (should NOT fail)'	'true'	'FAIL (should NOT fail)'	'FAIL (should NOT fail)'	'FAIL (should NOT fail)'	'true'	'FAIL (should NOT fail)'	'true'	'FAIL (should NOT fail)'	'true'	'true'	'true'	'FAIL (should NOT fail)'	'FAIL (should NOT fail)'	'FAIL (should NOT fail)'	'FAIL (should NOT fail)'	'true'	'FAIL (should NOT fail)'	'FAIL (should NOT fail)'	'true'	'true'	'FAIL (should NOT fail)'	'FAIL (should NOT fail)'	'FAIL (should NOT fail)'	'FAIL (should NOT fail)'	'true'	'FAIL (should NOT fail)'	'FAIL (should NOT fail)'	'true'
'Deoxythymidine triphosphate synthesis (dTTP)'	'true'	'FAIL (should NOT fail)'	'FAIL (should NOT fail)'	'FAIL (should NOT fail)'	'FAIL (should NOT fail)'	'FAIL (should NOT fail)'	'FAIL (should NOT fail)'	'FAIL (should NOT fail)'	'FAIL (should NOT fail)'	'FAIL (should NOT fail)'	'FAIL (should NOT fail)'	'FAIL (should NOT fail)'	'FAIL (should NOT fail)'	'FAIL (should NOT fail)'	'true'	'FAIL (should NOT fail)'	'FAIL (should NOT fail)'	'FAIL (should NOT fail)'	'FAIL (should NOT fail)'	'FAIL (should NOT fail)'	'FAIL (should NOT fail)'	'FAIL (should NOT fail)'	'true'	'FAIL (should NOT fail)'	'FAIL (should NOT fail)'	'FAIL (should NOT fail)'	'FAIL (should NOT fail)'	'FAIL (should NOT fail)'	'true'	'FAIL (should NOT fail)'	'FAIL (should NOT fail)'	'true'
'AMP salvage from adenine'	'true'	'true'	'true'	'true'	'true'	'true'	'true'	'true'	'true'	'true'	'true'	'true'	'true'	'true'	'true'	'true'	'true'	'true'	'true'	'true'	'true'	'true'	'true'	'true'	'true'	'true'	'true'	'true'	'true'	'true'	'true'	'true'
'IMP salvage from hypoxanthine'	'true'	'FAIL (should NOT fail)'	'FAIL (should NOT fail)'	'true'	'true'	'FAIL (should NOT fail)'	'FAIL (should NOT fail)'	'FAIL (should NOT fail)'	'FAIL (should NOT fail)'	'FAIL (should NOT fail)'	'true'	'true'	'FAIL (should NOT fail)'	'FAIL (should NOT fail)'	'true'	'FAIL (should NOT fail)'	'FAIL (should NOT fail)'	'FAIL (should NOT fail)'	'FAIL (should NOT fail)'	'FAIL (should NOT fail)'	'FAIL (should NOT fail)'	'FAIL (should NOT fail)'	'true'	'true'	'FAIL (should NOT fail)'	'FAIL (should NOT fail)'	'FAIL (should NOT fail)'	'FAIL (should NOT fail)'	'true'	'FAIL (should NOT fail)'	'true'	'true'
'GMP salvage from guanine'	'true'	'FAIL (should NOT fail)'	'FAIL (should NOT fail)'	'true'	'true'	'FAIL (should NOT fail)'	'FAIL (should NOT fail)'	'FAIL (should NOT fail)'	'FAIL (should NOT fail)'	'FAIL (should NOT fail)'	'true'	'true'	'FAIL (should NOT fail)'	'FAIL (should NOT fail)'	'true'	'FAIL (should NOT fail)'	'FAIL (should NOT fail)'	'FAIL (should NOT fail)'	'FAIL (should NOT fail)'	'FAIL (should NOT fail)'	'FAIL (should NOT fail)'	'FAIL (should NOT fail)'	'true'	'true'	'FAIL (should NOT fail)'	'FAIL (should NOT fail)'	'FAIL (should NOT fail)'	'FAIL (should NOT fail)'	'true'	'FAIL (should NOT fail)'	'true'	'true'
'3''-Phospho-5''-adenylyl sulfate synthesis'	'true'	'true'	'true'	'true'	'true'	'true'	'true'	'true'	'true'	'true'	'true'	'true'	'true'	'true'	'true'	'true'	'true'	'true'	'true'	'true'	'true'	'true'	'true'	'true'	'true'	'true'	'true'	'true'	'true'	'true'	'true'	'true'
'Degradation of adenine to urate'	'true'	'FAIL (should NOT fail)'	'FAIL (should NOT fail)'	'FAIL (should NOT fail)'	'FAIL (should NOT fail)'	'FAIL (should NOT fail)'	'true'	'FAIL (should NOT fail)'	'FAIL (should NOT fail)'	'FAIL (should NOT fail)'	'FAIL (should NOT fail)'	'FAIL (should NOT fail)'	'FAIL (should NOT fail)'	'FAIL (should NOT fail)'	'FAIL (should NOT fail)'	'FAIL (should NOT fail)'	'FAIL (should NOT fail)'	'FAIL (should NOT fail)'	'FAIL (should NOT fail)'	'FAIL (should NOT fail)'	'FAIL (should NOT fail)'	'FAIL (should NOT fail)'	'true'	'FAIL (should NOT fail)'	'true'	'FAIL (should NOT fail)'	'FAIL (should NOT fail)'	'FAIL (should NOT fail)'	'FAIL (should NOT fail)'	'FAIL (should NOT fail)'	'FAIL (should NOT fail)'	'FAIL (should NOT fail)'
'Degradation of guanine to urate'	'true'	'FAIL (should NOT fail)'	'FAIL (should NOT fail)'	'FAIL (should NOT fail)'	'FAIL (should NOT fail)'	'FAIL (should NOT fail)'	'FAIL (should NOT fail)'	'FAIL (should NOT fail)'	'FAIL (should NOT fail)'	'FAIL (should NOT fail)'	'FAIL (should NOT fail)'	'FAIL (should NOT fail)'	'FAIL (should NOT fail)'	'FAIL (should NOT fail)'	'FAIL (should NOT fail)'	'FAIL (should NOT fail)'	'FAIL (should NOT fail)'	'FAIL (should NOT fail)'	'FAIL (should NOT fail)'	'FAIL (should NOT fail)'	'FAIL (should NOT fail)'	'FAIL (should NOT fail)'	'true'	'FAIL (should NOT fail)'	'FAIL (should NOT fail)'	'FAIL (should NOT fail)'	'FAIL (should NOT fail)'	'FAIL (should NOT fail)'	'FAIL (should NOT fail)'	'FAIL (should NOT fail)'	'FAIL (should NOT fail)'	'FAIL (should NOT fail)'
'Degradation of cytosine'	'FAIL (should NOT fail)'	'FAIL (should NOT fail)'	'FAIL (should NOT fail)'	'FAIL (should NOT fail)'	'FAIL (should NOT fail)'	'FAIL (should NOT fail)'	'FAIL (should NOT fail)'	'FAIL (should NOT fail)'	'FAIL (should NOT fail)'	'FAIL (should NOT fail)'	'FAIL (should NOT fail)'	'FAIL (should NOT fail)'	'FAIL (should NOT fail)'	'FAIL (should NOT fail)'	'FAIL (should NOT fail)'	'FAIL (should NOT fail)'	'FAIL (should NOT fail)'	'FAIL (should NOT fail)'	'FAIL (should NOT fail)'	'FAIL (should NOT fail)'	'FAIL (should NOT fail)'	'FAIL (should NOT fail)'	'true'	'FAIL (should NOT fail)'	'FAIL (should NOT fail)'	'FAIL (should NOT fail)'	'FAIL (should NOT fail)'	'FAIL (should NOT fail)'	'FAIL (should NOT fail)'	'FAIL (should NOT fail)'	'FAIL (should NOT fail)'	'FAIL (should NOT fail)'
'Degradation of uracil'	'true'	'true'	'true'	'true'	'true'	'true'	'true'	'true'	'true'	'true'	'true'	'true'	'true'	'true'	'true'	'true'	'true'	'FAIL (should NOT fail)'	'true'	'true'	'true'	'true'	'true'	'true'	'true'	'true'	'true'	'FAIL (should NOT fail)'	'true'	'true'	'true'	'true'
'Gluconeogenesis from pyruvate'	'true'	'FAIL (should NOT fail)'	'FAIL (should NOT fail)'	'FAIL (should NOT fail)'	'true'	'FAIL (should NOT fail)'	'FAIL (should NOT fail)'	'FAIL (should NOT fail)'	'FAIL (should NOT fail)'	'FAIL (should NOT fail)'	'true'	'true'	'FAIL (should NOT fail)'	'FAIL (should NOT fail)'	'true'	'FAIL (should NOT fail)'	'FAIL (should NOT fail)'	'FAIL (should NOT fail)'	'true'	'FAIL (should NOT fail)'	'FAIL (should NOT fail)'	'FAIL (should NOT fail)'	'true'	'true'	'FAIL (should NOT fail)'	'FAIL (should NOT fail)'	'FAIL (should NOT fail)'	'FAIL (should NOT fail)'	'true'	'true'	'FAIL (should NOT fail)'	'true'
'Gluconeogenesis from Lactate'	'true'	'FAIL (should NOT fail)'	'FAIL (should NOT fail)'	'FAIL (should NOT fail)'	'FAIL (should NOT fail)'	'FAIL (should NOT fail)'	'FAIL (should NOT fail)'	'FAIL (should NOT fail)'	'FAIL (should NOT fail)'	'FAIL (should NOT fail)'	'true'	'true'	'true'	'true'	'true'	'FAIL (should NOT fail)'	'FAIL (should NOT fail)'	'FAIL (should NOT fail)'	'FAIL (should NOT fail)'	'FAIL (should NOT fail)'	'FAIL (should NOT fail)'	'FAIL (should NOT fail)'	'true'	'true'	'FAIL (should NOT fail)'	'FAIL (should NOT fail)'	'FAIL (should NOT fail)'	'FAIL (should NOT fail)'	'true'	'FAIL (should NOT fail)'	'FAIL (should NOT fail)'	'true'
'Gluconeogenesis from Glycerol'	'true'	'FAIL (should NOT fail)'	'FAIL (should NOT fail)'	'FAIL (should NOT fail)'	'true'	'FAIL (should NOT fail)'	'FAIL (should NOT fail)'	'FAIL (should NOT fail)'	'FAIL (should NOT fail)'	'FAIL (should NOT fail)'	'true'	'FAIL (should NOT fail)'	'true'	'true'	'true'	'FAIL (should NOT fail)'	'FAIL (should NOT fail)'	'FAIL (should NOT fail)'	'FAIL (should NOT fail)'	'FAIL (should NOT fail)'	'FAIL (should NOT fail)'	'FAIL (should NOT fail)'	'true'	'true'	'FAIL (should NOT fail)'	'FAIL (should NOT fail)'	'FAIL (should NOT fail)'	'FAIL (should NOT fail)'	'true'	'true'	'FAIL (should NOT fail)'	'true'
'Gluconeogenesis from Alanine'	'true'	'FAIL (should NOT fail)'	'FAIL (should NOT fail)'	'FAIL (should NOT fail)'	'true'	'FAIL (should NOT fail)'	'FAIL (should NOT fail)'	'FAIL (should NOT fail)'	'FAIL (should NOT fail)'	'FAIL (should NOT fail)'	'true'	'true'	'FAIL (should NOT fail)'	'FAIL (should NOT fail)'	'true'	'FAIL (should NOT fail)'	'FAIL (should NOT fail)'	'FAIL (should NOT fail)'	'true'	'FAIL (should NOT fail)'	'FAIL (should NOT fail)'	'FAIL (should NOT fail)'	'true'	'true'	'FAIL (should NOT fail)'	'FAIL (should NOT fail)'	'FAIL (should NOT fail)'	'FAIL (should NOT fail)'	'true'	'FAIL (should NOT fail)'	'FAIL (should NOT fail)'	'true'
'Gluconeogenesis from Glutamine'	'true'	'FAIL (should NOT fail)'	'true'	'FAIL (should NOT fail)'	'true'	'true'	'true'	'FAIL (should NOT fail)'	'FAIL (should NOT fail)'	'FAIL (should NOT fail)'	'true'	'true'	'FAIL (should NOT fail)'	'FAIL (should NOT fail)'	'true'	'FAIL (should NOT fail)'	'FAIL (should NOT fail)'	'FAIL (should NOT fail)'	'FAIL (should NOT fail)'	'FAIL (should NOT fail)'	'true'	'FAIL (should NOT fail)'	'true'	'true'	'true'	'true'	'FAIL (should NOT fail)'	'FAIL (should NOT fail)'	'true'	'true'	'FAIL (should NOT fail)'	'true'
'Ethanol to acetaldehyde'	'true'	'true'	'true'	'true'	'true'	'true'	'true'	'true'	'true'	'true'	'true'	'true'	'true'	'true'	'true'	'true'	'true'	'true'	'true'	'true'	'true'	'true'	'true'	'true'	'true'	'true'	'true'	'true'	'true'	'true'	'true'	'true'
'Glucose to lactate conversion'	'true'	'FAIL (should NOT fail)'	'true'	'true'	'true'	'true'	'true'	'true'	'true'	'true'	'true'	'true'	'true'	'true'	'true'	'true'	'true'	'FAIL (should NOT fail)'	'true'	'true'	'true'	'true'	'true'	'true'	'true'	'true'	'true'	'true'	'true'	'true'	'true'	'true'
'Malate to pyruvate conversion'	'true'	'FAIL (should NOT fail)'	'true'	'FAIL (should NOT fail)'	'true'	'true'	'true'	'FAIL (should NOT fail)'	'FAIL (should NOT fail)'	'FAIL (should NOT fail)'	'true'	'true'	'FAIL (should NOT fail)'	'FAIL (should NOT fail)'	'true'	'true'	'FAIL (should NOT fail)'	'FAIL (should NOT fail)'	'true'	'FAIL (should NOT fail)'	'true'	'FAIL (should NOT fail)'	'true'	'true'	'true'	'true'	'true'	'true'	'true'	'true'	'true'	'true'
'Synthesis of fructose-6-phosphate from erythrose-4-phosphate (HMP shunt)'	'true'	'true'	'true'	'true'	'true'	'true'	'true'	'true'	'true'	'true'	'true'	'true'	'true'	'true'	'true'	'true'	'true'	'true'	'true'	'true'	'true'	'true'	'true'	'true'	'true'	'true'	'true'	'true'	'true'	'true'	'true'	'true'
'Synthesis of ribose-5-phosphate'	'true'	'FAIL (should NOT fail)'	'FAIL (should NOT fail)'	'true'	'true'	'true'	'true'	'FAIL (should NOT fail)'	'true'	'FAIL (should NOT fail)'	'true'	'FAIL (should NOT fail)'	'true'	'true'	'true'	'FAIL (should NOT fail)'	'true'	'FAIL (should NOT fail)'	'true'	'true'	'true'	'FAIL (should NOT fail)'	'true'	'true'	'true'	'true'	'FAIL (should NOT fail)'	'FAIL (should NOT fail)'	'true'	'FAIL (should NOT fail)'	'true'	'true'
'Synthesis of lactose'	'true'	'FAIL (should NOT fail)'	'FAIL (should NOT fail)'	'true'	'true'	'FAIL (should NOT fail)'	'FAIL (should NOT fail)'	'FAIL (should NOT fail)'	'true'	'true'	'FAIL (should NOT fail)'	'FAIL (should NOT fail)'	'FAIL (should NOT fail)'	'FAIL (should NOT fail)'	'true'	'FAIL (should NOT fail)'	'FAIL (should NOT fail)'	'FAIL (should NOT fail)'	'true'	'FAIL (should NOT fail)'	'FAIL (should NOT fail)'	'FAIL (should NOT fail)'	'true'	'true'	'true'	'FAIL (should NOT fail)'	'FAIL (should NOT fail)'	'FAIL (should NOT fail)'	'true'	'FAIL (should NOT fail)'	'FAIL (should NOT fail)'	'true'
'Glycogen biosynthesis'	'true'	'true'	'FAIL (should NOT fail)'	'true'	'true'	'true'	'FAIL (should NOT fail)'	'FAIL (should NOT fail)'	'true'	'true'	'true'	'true'	'true'	'true'	'true'	'FAIL (should NOT fail)'	'FAIL (should NOT fail)'	'FAIL (should NOT fail)'	'true'	'true'	'true'	'true'	'true'	'true'	'FAIL (should NOT fail)'	'true'	'FAIL (should NOT fail)'	'true'	'true'	'true'	'FAIL (should NOT fail)'	'true'
'Glycogen degradation'	'true'	'true'	'FAIL (should NOT fail)'	'true'	'true'	'true'	'FAIL (should NOT fail)'	'FAIL (should NOT fail)'	'true'	'true'	'true'	'true'	'true'	'true'	'true'	'FAIL (should NOT fail)'	'FAIL (should NOT fail)'	'FAIL (should NOT fail)'	'true'	'true'	'true'	'true'	'true'	'true'	'FAIL (should NOT fail)'	'true'	'FAIL (should NOT fail)'	'true'	'true'	'true'	'FAIL (should NOT fail)'	'true'
'Fructose degradation (to glucose-3-phosphate)'	'true'	'FAIL (should NOT fail)'	'true'	'true'	'true'	'true'	'true'	'true'	'true'	'true'	'true'	'true'	'true'	'true'	'true'	'true'	'true'	'true'	'true'	'true'	'true'	'true'	'true'	'true'	'true'	'true'	'true'	'true'	'true'	'true'	'true'	'true'
'Fructose to glucose conversion (via fructose-6-phosphate)'	'true'	'FAIL (should NOT fail)'	'FAIL (should NOT fail)'	'FAIL (should NOT fail)'	'FAIL (should NOT fail)'	'FAIL (should NOT fail)'	'FAIL (should NOT fail)'	'FAIL (should NOT fail)'	'FAIL (should NOT fail)'	'FAIL (should NOT fail)'	'true'	'FAIL (should NOT fail)'	'FAIL (should NOT fail)'	'FAIL (should NOT fail)'	'true'	'FAIL (should NOT fail)'	'FAIL (should NOT fail)'	'FAIL (should NOT fail)'	'FAIL (should NOT fail)'	'FAIL (should NOT fail)'	'FAIL (should NOT fail)'	'FAIL (should NOT fail)'	'true'	'true'	'FAIL (should NOT fail)'	'FAIL (should NOT fail)'	'FAIL (should NOT fail)'	'FAIL (should NOT fail)'	'true'	'FAIL (should NOT fail)'	'FAIL (should NOT fail)'	'true'
'UDP-glucose synthesis'	'true'	'FAIL (should NOT fail)'	'true'	'true'	'true'	'true'	'true'	'true'	'true'	'true'	'true'	'true'	'true'	'true'	'true'	'FAIL (should NOT fail)'	'true'	'true'	'true'	'true'	'true'	'true'	'true'	'true'	'true'	'true'	'true'	'FAIL (should NOT fail)'	'true'	'true'	'true'	'true'
'UDP-galactose synthesis'	'true'	'true'	'true'	'true'	'true'	'FAIL (should NOT fail)'	'FAIL (should NOT fail)'	'true'	'true'	'true'	'true'	'true'	'true'	'true'	'true'	'true'	'true'	'true'	'true'	'true'	'true'	'true'	'true'	'true'	'true'	'true'	'true'	'true'	'true'	'true'	'true'	'true'
'UDP-glucuronate synthesis'	'true'	'FAIL (should NOT fail)'	'true'	'true'	'true'	'true'	'true'	'true'	'true'	'true'	'true'	'true'	'true'	'true'	'true'	'FAIL (should NOT fail)'	'true'	'true'	'true'	'true'	'true'	'true'	'true'	'true'	'true'	'true'	'true'	'FAIL (should NOT fail)'	'true'	'true'	'true'	'true'
'GDP-L-fucose synthesis'	'true'	'true'	'true'	'true'	'true'	'true'	'true'	'true'	'true'	'true'	'true'	'true'	'true'	'true'	'true'	'true'	'true'	'true'	'true'	'true'	'true'	'true'	'true'	'true'	'true'	'true'	'true'	'true'	'true'	'true'	'true'	'true'
'Mannose degradation (to fructose-6-phosphate)'	'true'	'true'	'true'	'true'	'true'	'true'	'true'	'true'	'true'	'true'	'true'	'true'	'true'	'true'	'true'	'true'	'FAIL (should NOT fail)'	'true'	'true'	'true'	'true'	'true'	'FAIL (should NOT fail)'	'true'	'true'	'true'	'FAIL (should NOT fail)'	'true'	'true'	'true'	'true'	'true'
'GDP-mannose synthesis'	'true'	'FAIL (should NOT fail)'	'true'	'FAIL (should NOT fail)'	'true'	'true'	'true'	'true'	'FAIL (should NOT fail)'	'true'	'true'	'true'	'true'	'FAIL (should NOT fail)'	'true'	'true'	'FAIL (should NOT fail)'	'true'	'true'	'FAIL (should NOT fail)'	'true'	'true'	'true'	'true'	'true'	'true'	'true'	'true'	'true'	'true'	'true'	'true'
'UDP-N-acetyl D-galactosamine synthesis'	'true'	'FAIL (should NOT fail)'	'FAIL (should NOT fail)'	'FAIL (should NOT fail)'	'true'	'true'	'FAIL (should NOT fail)'	'FAIL (should NOT fail)'	'FAIL (should NOT fail)'	'FAIL (should NOT fail)'	'true'	'true'	'FAIL (should NOT fail)'	'FAIL (should NOT fail)'	'true'	'FAIL (should NOT fail)'	'FAIL (should NOT fail)'	'FAIL (should NOT fail)'	'FAIL (should NOT fail)'	'FAIL (should NOT fail)'	'true'	'FAIL (should NOT fail)'	'FAIL (should NOT fail)'	'FAIL (should NOT fail)'	'FAIL (should NOT fail)'	'FAIL (should NOT fail)'	'FAIL (should NOT fail)'	'FAIL (should NOT fail)'	'FAIL (should NOT fail)'	'FAIL (should NOT fail)'	'FAIL (should NOT fail)'	'true'
'CMP-N-acetylneuraminate synthesis'	'true'	'FAIL (should NOT fail)'	'FAIL (should NOT fail)'	'FAIL (should NOT fail)'	'true'	'true'	'FAIL (should NOT fail)'	'FAIL (should NOT fail)'	'FAIL (should NOT fail)'	'FAIL (should NOT fail)'	'true'	'true'	'FAIL (should NOT fail)'	'FAIL (should NOT fail)'	'true'	'FAIL (should NOT fail)'	'FAIL (should NOT fail)'	'FAIL (should NOT fail)'	'FAIL (should NOT fail)'	'FAIL (should NOT fail)'	'true'	'FAIL (should NOT fail)'	'true'	'FAIL (should NOT fail)'	'FAIL (should NOT fail)'	'FAIL (should NOT fail)'	'FAIL (should NOT fail)'	'FAIL (should NOT fail)'	'true'	'FAIL (should NOT fail)'	'FAIL (should NOT fail)'	'true'
'N-Acetylglucosamine synthesis'	'true'	'FAIL (should NOT fail)'	'FAIL (should NOT fail)'	'FAIL (should NOT fail)'	'FAIL (should NOT fail)'	'FAIL (should NOT fail)'	'FAIL (should NOT fail)'	'FAIL (should NOT fail)'	'FAIL (should NOT fail)'	'FAIL (should NOT fail)'	'FAIL (should NOT fail)'	'FAIL (should NOT fail)'	'FAIL (should NOT fail)'	'FAIL (should NOT fail)'	'true'	'FAIL (should NOT fail)'	'FAIL (should NOT fail)'	'FAIL (should NOT fail)'	'FAIL (should NOT fail)'	'FAIL (should NOT fail)'	'FAIL (should NOT fail)'	'FAIL (should NOT fail)'	'true'	'FAIL (should NOT fail)'	'FAIL (should NOT fail)'	'FAIL (should NOT fail)'	'FAIL (should NOT fail)'	'FAIL (should NOT fail)'	'true'	'FAIL (should NOT fail)'	'FAIL (should NOT fail)'	'true'
'Glucuronate synthesis (via inositol)'	'true'	'FAIL (should NOT fail)'	'FAIL (should NOT fail)'	'FAIL (should NOT fail)'	'FAIL (should NOT fail)'	'FAIL (should NOT fail)'	'FAIL (should NOT fail)'	'FAIL (should NOT fail)'	'FAIL (should NOT fail)'	'FAIL (should NOT fail)'	'true'	'true'	'true'	'FAIL (should NOT fail)'	'true'	'FAIL (should NOT fail)'	'true'	'true'	'true'	'FAIL (should NOT fail)'	'FAIL (should NOT fail)'	'FAIL (should NOT fail)'	'true'	'true'	'FAIL (should NOT fail)'	'true'	'FAIL (should NOT fail)'	'FAIL (should NOT fail)'	'true'	'FAIL (should NOT fail)'	'FAIL (should NOT fail)'	'true'
'Glucuronate synthesis (via udp-glucose)'	'true'	'FAIL (should NOT fail)'	'FAIL (should NOT fail)'	'true'	'true'	'FAIL (should NOT fail)'	'FAIL (should NOT fail)'	'true'	'FAIL (should NOT fail)'	'FAIL (should NOT fail)'	'true'	'true'	'true'	'true'	'true'	'FAIL (should NOT fail)'	'FAIL (should NOT fail)'	'FAIL (should NOT fail)'	'FAIL (should NOT fail)'	'FAIL (should NOT fail)'	'FAIL (should NOT fail)'	'FAIL (should NOT fail)'	'true'	'true'	'FAIL (should NOT fail)'	'true'	'FAIL (should NOT fail)'	'FAIL (should NOT fail)'	'true'	'true'	'FAIL (should NOT fail)'	'true'
'Synthesis of acetone'	'true'	'FAIL (should NOT fail)'	'FAIL (should NOT fail)'	'FAIL (should NOT fail)'	'FAIL (should NOT fail)'	'FAIL (should NOT fail)'	'FAIL (should NOT fail)'	'FAIL (should NOT fail)'	'FAIL (should NOT fail)'	'FAIL (should NOT fail)'	'FAIL (should NOT fail)'	'true'	'FAIL (should NOT fail)'	'FAIL (should NOT fail)'	'true'	'FAIL (should NOT fail)'	'FAIL (should NOT fail)'	'FAIL (should NOT fail)'	'FAIL (should NOT fail)'	'FAIL (should NOT fail)'	'FAIL (should NOT fail)'	'FAIL (should NOT fail)'	'true'	'FAIL (should NOT fail)'	'FAIL (should NOT fail)'	'FAIL (should NOT fail)'	'FAIL (should NOT fail)'	'FAIL (should NOT fail)'	'true'	'FAIL (should NOT fail)'	'FAIL (should NOT fail)'	'FAIL (should NOT fail)'
'(R)-3-Hydroxybutanoate synthesis'	'FAIL (should NOT fail)'	'FAIL (should NOT fail)'	'FAIL (should NOT fail)'	'FAIL (should NOT fail)'	'FAIL (should NOT fail)'	'true'	'true'	'FAIL (should NOT fail)'	'FAIL (should NOT fail)'	'FAIL (should NOT fail)'	'FAIL (should NOT fail)'	'true'	'FAIL (should NOT fail)'	'FAIL (should NOT fail)'	'FAIL (should NOT fail)'	'FAIL (should NOT fail)'	'FAIL (should NOT fail)'	'FAIL (should NOT fail)'	'FAIL (should NOT fail)'	'FAIL (should NOT fail)'	'true'	'FAIL (should NOT fail)'	'FAIL (should NOT fail)'	'true'	'FAIL (should NOT fail)'	'FAIL (should NOT fail)'	'FAIL (should NOT fail)'	'FAIL (should NOT fail)'	'true'	'FAIL (should NOT fail)'	'FAIL (should NOT fail)'	'FAIL (should NOT fail)'
'Synthesis of inositol'	'true'	'FAIL (should NOT fail)'	'true'	'true'	'FAIL (should NOT fail)'	'true'	'true'	'true'	'FAIL (should NOT fail)'	'true'	'true'	'true'	'true'	'true'	'true'	'true'	'true'	'true'	'true'	'true'	'true'	'true'	'true'	'true'	'true'	'true'	'true'	'true'	'true'	'true'	'FAIL (should NOT fail)'	'true'
'Inositol as input for glucuronate-xylulose pathway'	'true'	'FAIL (should NOT fail)'	'FAIL (should NOT fail)'	'FAIL (should NOT fail)'	'FAIL (should NOT fail)'	'FAIL (should NOT fail)'	'FAIL (should NOT fail)'	'FAIL (should NOT fail)'	'FAIL (should NOT fail)'	'FAIL (should NOT fail)'	'true'	'true'	'true'	'FAIL (should NOT fail)'	'true'	'FAIL (should NOT fail)'	'true'	'true'	'true'	'FAIL (should NOT fail)'	'FAIL (should NOT fail)'	'FAIL (should NOT fail)'	'true'	'true'	'FAIL (should NOT fail)'	'true'	'FAIL (should NOT fail)'	'FAIL (should NOT fail)'	'true'	'FAIL (should NOT fail)'	'FAIL (should NOT fail)'	'true'
'Synthesis of phosphatidylinositol from inositol'	'true'	'true'	'true'	'true'	'true'	'true'	'true'	'true'	'true'	'true'	'true'	'true'	'true'	'true'	'true'	'true'	'true'	'true'	'true'	'true'	'true'	'true'	'true'	'true'	'true'	'true'	'true'	'true'	'true'	'true'	'true'	'true'
'Conversion of 1-phosphatidyl-1D-myo-inositol 4,5-bisphosphate to 1D-myo-inositol 1,4,5-trisphosphate'	'true'	'true'	'true'	'true'	'true'	'true'	'true'	'true'	'true'	'true'	'true'	'true'	'true'	'true'	'true'	'true'	'true'	'true'	'true'	'true'	'true'	'true'	'true'	'true'	'true'	'true'	'true'	'true'	'true'	'true'	'true'	'true'
'Starch degradation'	'FAIL (should NOT fail)'	'FAIL (should NOT fail)'	'FAIL (should NOT fail)'	'FAIL (should NOT fail)'	'FAIL (should NOT fail)'	'FAIL (should NOT fail)'	'FAIL (should NOT fail)'	'FAIL (should NOT fail)'	'FAIL (should NOT fail)'	'true'	'FAIL (should NOT fail)'	'FAIL (should NOT fail)'	'FAIL (should NOT fail)'	'FAIL (should NOT fail)'	'FAIL (should NOT fail)'	'FAIL (should NOT fail)'	'true'	'true'	'FAIL (should NOT fail)'	'FAIL (should NOT fail)'	'FAIL (should NOT fail)'	'true'	'FAIL (should NOT fail)'	'true'	'FAIL (should NOT fail)'	'FAIL (should NOT fail)'	'FAIL (should NOT fail)'	'FAIL (should NOT fail)'	'FAIL (should NOT fail)'	'FAIL (should NOT fail)'	'FAIL (should NOT fail)'	'FAIL (should NOT fail)'
'Link between glyoxylate metabolism and pentose phosphate pathway (Xylulose to glycolate)'	'true'	'true'	'true'	'true'	'true'	'true'	'true'	'true'	'true'	'true'	'true'	'true'	'true'	'true'	'true'	'true'	'true'	'true'	'true'	'true'	'true'	'true'	'true'	'true'	'true'	'true'	'true'	'true'	'true'	'true'	'true'	'true'
'Synthesis of methylglyoxal'	'true'	'FAIL (should NOT fail)'	'true'	'true'	'true'	'FAIL (should NOT fail)'	'true'	'FAIL (should NOT fail)'	'FAIL (should NOT fail)'	'FAIL (should NOT fail)'	'true'	'true'	'true'	'FAIL (should NOT fail)'	'true'	'true'	'true'	'FAIL (should NOT fail)'	'true'	'FAIL (should NOT fail)'	'FAIL (should NOT fail)'	'true'	'true'	'true'	'true'	'true'	'true'	'true'	'true'	'true'	'FAIL (should NOT fail)'	'true'
'Alanine synthesis'	'true'	'FAIL (should NOT fail)'	'FAIL (should NOT fail)'	'FAIL (should NOT fail)'	'FAIL (should NOT fail)'	'FAIL (should NOT fail)'	'FAIL (should NOT fail)'	'FAIL (should NOT fail)'	'FAIL (should NOT fail)'	'FAIL (should NOT fail)'	'FAIL (should NOT fail)'	'FAIL (should NOT fail)'	'FAIL (should NOT fail)'	'FAIL (should NOT fail)'	'true'	'FAIL (should NOT fail)'	'FAIL (should NOT fail)'	'FAIL (should NOT fail)'	'FAIL (should NOT fail)'	'FAIL (should NOT fail)'	'FAIL (should NOT fail)'	'FAIL (should NOT fail)'	'true'	'FAIL (should NOT fail)'	'FAIL (should NOT fail)'	'FAIL (should NOT fail)'	'FAIL (should NOT fail)'	'FAIL (should NOT fail)'	'true'	'FAIL (should NOT fail)'	'FAIL (should NOT fail)'	'true'
'Alanine degradation'	'true'	'FAIL (should NOT fail)'	'FAIL (should NOT fail)'	'FAIL (should NOT fail)'	'FAIL (should NOT fail)'	'FAIL (should NOT fail)'	'FAIL (should NOT fail)'	'FAIL (should NOT fail)'	'FAIL (should NOT fail)'	'FAIL (should NOT fail)'	'true'	'FAIL (should NOT fail)'	'FAIL (should NOT fail)'	'FAIL (should NOT fail)'	'true'	'FAIL (should NOT fail)'	'FAIL (should NOT fail)'	'FAIL (should NOT fail)'	'FAIL (should NOT fail)'	'FAIL (should NOT fail)'	'FAIL (should NOT fail)'	'FAIL (should NOT fail)'	'true'	'true'	'FAIL (should NOT fail)'	'FAIL (should NOT fail)'	'FAIL (should NOT fail)'	'FAIL (should NOT fail)'	'true'	'FAIL (should NOT fail)'	'FAIL (should NOT fail)'	'true'
'Synthesis of alanine from glutamine'	'true'	'FAIL (should NOT fail)'	'FAIL (should NOT fail)'	'FAIL (should NOT fail)'	'true'	'FAIL (should NOT fail)'	'FAIL (should NOT fail)'	'FAIL (should NOT fail)'	'FAIL (should NOT fail)'	'FAIL (should NOT fail)'	'true'	'true'	'true'	'true'	'true'	'FAIL (should NOT fail)'	'true'	'FAIL (should NOT fail)'	'FAIL (should NOT fail)'	'true'	'FAIL (should NOT fail)'	'FAIL (should NOT fail)'	'true'	'true'	'FAIL (should NOT fail)'	'FAIL (should NOT fail)'	'FAIL (should NOT fail)'	'FAIL (should NOT fail)'	'true'	'true'	'FAIL (should NOT fail)'	'true'
'Arginine synthesis'	'true'	'FAIL (should NOT fail)'	'FAIL (should NOT fail)'	'FAIL (should NOT fail)'	'true'	'FAIL (should NOT fail)'	'FAIL (should NOT fail)'	'FAIL (should NOT fail)'	'FAIL (should NOT fail)'	'FAIL (should NOT fail)'	'true'	'true'	'FAIL (should NOT fail)'	'FAIL (should NOT fail)'	'true'	'FAIL (should NOT fail)'	'FAIL (should NOT fail)'	'FAIL (should NOT fail)'	'FAIL (should NOT fail)'	'FAIL (should NOT fail)'	'FAIL (should NOT fail)'	'FAIL (should NOT fail)'	'true'	'true'	'FAIL (should NOT fail)'	'true'	'FAIL (should NOT fail)'	'true'	'true'	'true'	'FAIL (should NOT fail)'	'true'
'Arginine degradation'	'true'	'FAIL (should NOT fail)'	'FAIL (should NOT fail)'	'FAIL (should NOT fail)'	'FAIL (should NOT fail)'	'FAIL (should NOT fail)'	'FAIL (should NOT fail)'	'FAIL (should NOT fail)'	'FAIL (should NOT fail)'	'FAIL (should NOT fail)'	'true'	'FAIL (should NOT fail)'	'FAIL (should NOT fail)'	'FAIL (should NOT fail)'	'FAIL (should NOT fail)'	'FAIL (should NOT fail)'	'FAIL (should NOT fail)'	'FAIL (should NOT fail)'	'FAIL (should NOT fail)'	'FAIL (should NOT fail)'	'FAIL (should NOT fail)'	'FAIL (should NOT fail)'	'true'	'FAIL (should NOT fail)'	'FAIL (should NOT fail)'	'FAIL (should NOT fail)'	'FAIL (should NOT fail)'	'FAIL (should NOT fail)'	'FAIL (should NOT fail)'	'FAIL (should NOT fail)'	'FAIL (should NOT fail)'	'true'
'Synthesis of arginine from glutamine'	'true'	'FAIL (should NOT fail)'	'FAIL (should NOT fail)'	'FAIL (should NOT fail)'	'FAIL (should NOT fail)'	'FAIL (should NOT fail)'	'true'	'FAIL (should NOT fail)'	'FAIL (should NOT fail)'	'FAIL (should NOT fail)'	'true'	'true'	'FAIL (should NOT fail)'	'true'	'true'	'FAIL (should NOT fail)'	'FAIL (should NOT fail)'	'FAIL (should NOT fail)'	'FAIL (should NOT fail)'	'FAIL (should NOT fail)'	'FAIL (should NOT fail)'	'FAIL (should NOT fail)'	'true'	'FAIL (should NOT fail)'	'FAIL (should NOT fail)'	'FAIL (should NOT fail)'	'FAIL (should NOT fail)'	'FAIL (should NOT fail)'	'true'	'FAIL (should NOT fail)'	'FAIL (should NOT fail)'	'true'
'Synthesis of nitric oxide from arginine'	'FAIL (should NOT fail)'	'FAIL (should NOT fail)'	'FAIL (should NOT fail)'	'FAIL (should NOT fail)'	'FAIL (should NOT fail)'	'FAIL (should NOT fail)'	'FAIL (should NOT fail)'	'FAIL (should NOT fail)'	'FAIL (should NOT fail)'	'FAIL (should NOT fail)'	'FAIL (should NOT fail)'	'FAIL (should NOT fail)'	'FAIL (should NOT fail)'	'FAIL (should NOT fail)'	'FAIL (should NOT fail)'	'FAIL (should NOT fail)'	'FAIL (should NOT fail)'	'FAIL (should NOT fail)'	'FAIL (should NOT fail)'	'FAIL (should NOT fail)'	'FAIL (should NOT fail)'	'FAIL (should NOT fail)'	'FAIL (should NOT fail)'	'FAIL (should NOT fail)'	'FAIL (should NOT fail)'	'FAIL (should NOT fail)'	'true'	'FAIL (should NOT fail)'	'FAIL (should NOT fail)'	'FAIL (should NOT fail)'	'FAIL (should NOT fail)'	'FAIL (should NOT fail)'
'Synthesis of aspartate from glutamine'	'true'	'true'	'FAIL (should NOT fail)'	'FAIL (should NOT fail)'	'true'	'FAIL (should NOT fail)'	'FAIL (should NOT fail)'	'FAIL (should NOT fail)'	'FAIL (should NOT fail)'	'FAIL (should NOT fail)'	'true'	'true'	'true'	'true'	'true'	'FAIL (should NOT fail)'	'FAIL (should NOT fail)'	'FAIL (should NOT fail)'	'FAIL (should NOT fail)'	'FAIL (should NOT fail)'	'FAIL (should NOT fail)'	'FAIL (should NOT fail)'	'true'	'true'	'FAIL (should NOT fail)'	'FAIL (should NOT fail)'	'FAIL (should NOT fail)'	'FAIL (should NOT fail)'	'true'	'true'	'FAIL (should NOT fail)'	'true'
'Synthesis of creatine from arginine'	'FAIL (should NOT fail)'	'FAIL (should NOT fail)'	'FAIL (should NOT fail)'	'FAIL (should NOT fail)'	'true'	'FAIL (should NOT fail)'	'true'	'FAIL (should NOT fail)'	'true'	'FAIL (should NOT fail)'	'true'	'true'	'true'	'true'	'FAIL (should NOT fail)'	'FAIL (should NOT fail)'	'true'	'true'	'true'	'FAIL (should NOT fail)'	'FAIL (should NOT fail)'	'true'	'true'	'true'	'true'	'FAIL (should NOT fail)'	'FAIL (should NOT fail)'	'true'	'true'	'true'	'FAIL (should NOT fail)'	'FAIL (should NOT fail)'
'Asparagine synthesis'	'true'	'FAIL (should NOT fail)'	'FAIL (should NOT fail)'	'FAIL (should NOT fail)'	'FAIL (should NOT fail)'	'FAIL (should NOT fail)'	'FAIL (should NOT fail)'	'FAIL (should NOT fail)'	'FAIL (should NOT fail)'	'FAIL (should NOT fail)'	'FAIL (should NOT fail)'	'FAIL (should NOT fail)'	'FAIL (should NOT fail)'	'FAIL (should NOT fail)'	'true'	'FAIL (should NOT fail)'	'FAIL (should NOT fail)'	'FAIL (should NOT fail)'	'FAIL (should NOT fail)'	'FAIL (should NOT fail)'	'FAIL (should NOT fail)'	'FAIL (should NOT fail)'	'true'	'FAIL (should NOT fail)'	'FAIL (should NOT fail)'	'FAIL (should NOT fail)'	'FAIL (should NOT fail)'	'FAIL (should NOT fail)'	'true'	'FAIL (should NOT fail)'	'FAIL (should NOT fail)'	'true'
'Asparagine degradation'	'true'	'FAIL (should NOT fail)'	'FAIL (should NOT fail)'	'FAIL (should NOT fail)'	'FAIL (should NOT fail)'	'FAIL (should NOT fail)'	'FAIL (should NOT fail)'	'FAIL (should NOT fail)'	'FAIL (should NOT fail)'	'FAIL (should NOT fail)'	'true'	'FAIL (should NOT fail)'	'FAIL (should NOT fail)'	'FAIL (should NOT fail)'	'true'	'FAIL (should NOT fail)'	'FAIL (should NOT fail)'	'FAIL (should NOT fail)'	'FAIL (should NOT fail)'	'FAIL (should NOT fail)'	'FAIL (should NOT fail)'	'FAIL (should NOT fail)'	'true'	'true'	'FAIL (should NOT fail)'	'FAIL (should NOT fail)'	'FAIL (should NOT fail)'	'FAIL (should NOT fail)'	'true'	'FAIL (should NOT fail)'	'FAIL (should NOT fail)'	'true'
'Aspartate synthesis'	'true'	'FAIL (should NOT fail)'	'FAIL (should NOT fail)'	'FAIL (should NOT fail)'	'true'	'FAIL (should NOT fail)'	'FAIL (should NOT fail)'	'FAIL (should NOT fail)'	'FAIL (should NOT fail)'	'FAIL (should NOT fail)'	'true'	'true'	'FAIL (should NOT fail)'	'FAIL (should NOT fail)'	'true'	'FAIL (should NOT fail)'	'FAIL (should NOT fail)'	'FAIL (should NOT fail)'	'true'	'FAIL (should NOT fail)'	'FAIL (should NOT fail)'	'FAIL (should NOT fail)'	'true'	'true'	'FAIL (should NOT fail)'	'true'	'true'	'true'	'true'	'true'	'FAIL (should NOT fail)'	'true'
'Aspartate degradation'	'true'	'FAIL (should NOT fail)'	'FAIL (should NOT fail)'	'FAIL (should NOT fail)'	'FAIL (should NOT fail)'	'FAIL (should NOT fail)'	'FAIL (should NOT fail)'	'FAIL (should NOT fail)'	'FAIL (should NOT fail)'	'FAIL (should NOT fail)'	'true'	'FAIL (should NOT fail)'	'FAIL (should NOT fail)'	'FAIL (should NOT fail)'	'true'	'FAIL (should NOT fail)'	'FAIL (should NOT fail)'	'FAIL (should NOT fail)'	'FAIL (should NOT fail)'	'FAIL (should NOT fail)'	'FAIL (should NOT fail)'	'FAIL (should NOT fail)'	'true'	'true'	'FAIL (should NOT fail)'	'FAIL (should NOT fail)'	'FAIL (should NOT fail)'	'FAIL (should NOT fail)'	'true'	'FAIL (should NOT fail)'	'FAIL (should NOT fail)'	'true'
'Conversion of aspartate to arginine'	'true'	'true'	'true'	'true'	'true'	'true'	'true'	'true'	'true'	'true'	'true'	'true'	'true'	'true'	'true'	'true'	'true'	'true'	'true'	'true'	'true'	'true'	'true'	'true'	'true'	'true'	'true'	'true'	'true'	'true'	'FAIL (should NOT fail)'	'true'
'Conversion of aspartate to beta-alanine'	'true'	'FAIL (should NOT fail)'	'FAIL (should NOT fail)'	'FAIL (should NOT fail)'	'true'	'FAIL (should NOT fail)'	'FAIL (should NOT fail)'	'FAIL (should NOT fail)'	'FAIL (should NOT fail)'	'FAIL (should NOT fail)'	'true'	'true'	'FAIL (should NOT fail)'	'FAIL (should NOT fail)'	'true'	'FAIL (should NOT fail)'	'FAIL (should NOT fail)'	'FAIL (should NOT fail)'	'FAIL (should NOT fail)'	'FAIL (should NOT fail)'	'FAIL (should NOT fail)'	'FAIL (should NOT fail)'	'true'	'true'	'FAIL (should NOT fail)'	'true'	'FAIL (should NOT fail)'	'FAIL (should NOT fail)'	'true'	'FAIL (should NOT fail)'	'FAIL (should NOT fail)'	'true'
'Conversion of asparate to asparagine'	'true'	'true'	'true'	'FAIL (should NOT fail)'	'true'	'true'	'true'	'true'	'FAIL (should NOT fail)'	'true'	'true'	'true'	'true'	'true'	'true'	'true'	'FAIL (should NOT fail)'	'true'	'FAIL (should NOT fail)'	'true'	'true'	'true'	'true'	'true'	'true'	'true'	'true'	'true'	'true'	'true'	'FAIL (should NOT fail)'	'true'
'beta-Alanine synthesis'	'true'	'FAIL (should NOT fail)'	'FAIL (should NOT fail)'	'FAIL (should NOT fail)'	'FAIL (should NOT fail)'	'FAIL (should NOT fail)'	'FAIL (should NOT fail)'	'FAIL (should NOT fail)'	'FAIL (should NOT fail)'	'FAIL (should NOT fail)'	'FAIL (should NOT fail)'	'FAIL (should NOT fail)'	'FAIL (should NOT fail)'	'FAIL (should NOT fail)'	'true'	'FAIL (should NOT fail)'	'FAIL (should NOT fail)'	'FAIL (should NOT fail)'	'FAIL (should NOT fail)'	'FAIL (should NOT fail)'	'FAIL (should NOT fail)'	'FAIL (should NOT fail)'	'true'	'FAIL (should NOT fail)'	'FAIL (should NOT fail)'	'FAIL (should NOT fail)'	'FAIL (should NOT fail)'	'FAIL (should NOT fail)'	'true'	'FAIL (should NOT fail)'	'FAIL (should NOT fail)'	'true'
'beta-Alanine degradation'	'true'	'FAIL (should NOT fail)'	'FAIL (should NOT fail)'	'FAIL (should NOT fail)'	'FAIL (should NOT fail)'	'FAIL (should NOT fail)'	'FAIL (should NOT fail)'	'FAIL (should NOT fail)'	'FAIL (should NOT fail)'	'FAIL (should NOT fail)'	'true'	'FAIL (should NOT fail)'	'FAIL (should NOT fail)'	'FAIL (should NOT fail)'	'true'	'FAIL (should NOT fail)'	'FAIL (should NOT fail)'	'FAIL (should NOT fail)'	'FAIL (should NOT fail)'	'FAIL (should NOT fail)'	'FAIL (should NOT fail)'	'FAIL (should NOT fail)'	'true'	'true'	'FAIL (should NOT fail)'	'FAIL (should NOT fail)'	'FAIL (should NOT fail)'	'FAIL (should NOT fail)'	'true'	'FAIL (should NOT fail)'	'FAIL (should NOT fail)'	'true'
'Conversion of carnosine to beta-alanine'	'true'	'true'	'true'	'FAIL (should NOT fail)'	'true'	'true'	'true'	'true'	'true'	'true'	'true'	'true'	'true'	'true'	'true'	'true'	'true'	'true'	'true'	'true'	'true'	'true'	'true'	'true'	'true'	'true'	'true'	'true'	'true'	'true'	'true'	'true'
'Beta-alanine to 3-oxopropanoate'	'true'	'true'	'true'	'FAIL (should NOT fail)'	'true'	'true'	'true'	'true'	'true'	'true'	'true'	'true'	'true'	'true'	'true'	'true'	'true'	'true'	'true'	'true'	'true'	'true'	'true'	'true'	'true'	'true'	'true'	'true'	'true'	'true'	'true'	'true'
'Cysteine synthesis'	'FAIL (should fail)'	'FAIL (should fail)'	'FAIL (should fail)'	'FAIL (should fail)'	'FAIL (should fail)'	'FAIL (should fail)'	'FAIL (should fail)'	'FAIL (should fail)'	'FAIL (should fail)'	'FAIL (should fail)'	'FAIL (should fail)'	'FAIL (should fail)'	'FAIL (should fail)'	'FAIL (should fail)'	'FAIL (should fail)'	'FAIL (should fail)'	'FAIL (should fail)'	'FAIL (should fail)'	'FAIL (should fail)'	'FAIL (should fail)'	'FAIL (should fail)'	'FAIL (should fail)'	'FAIL (should fail)'	'FAIL (should fail)'	'FAIL (should fail)'	'FAIL (should fail)'	'FAIL (should fail)'	'FAIL (should fail)'	'FAIL (should fail)'	'FAIL (should fail)'	'FAIL (should fail)'	'FAIL (should fail)'
'Cysteine synthesis (need serine and methionine)'	'true'	'FAIL (should NOT fail)'	'FAIL (should NOT fail)'	'true'	'true'	'FAIL (should NOT fail)'	'FAIL (should NOT fail)'	'FAIL (should NOT fail)'	'FAIL (should NOT fail)'	'FAIL (should NOT fail)'	'true'	'true'	'FAIL (should NOT fail)'	'true'	'true'	'FAIL (should NOT fail)'	'FAIL (should NOT fail)'	'FAIL (should NOT fail)'	'FAIL (should NOT fail)'	'FAIL (should NOT fail)'	'FAIL (should NOT fail)'	'FAIL (should NOT fail)'	'true'	'true'	'FAIL (should NOT fail)'	'FAIL (should NOT fail)'	'FAIL (should NOT fail)'	'FAIL (should NOT fail)'	'true'	'true'	'FAIL (should NOT fail)'	'true'
'Cysteine degradation'	'true'	'FAIL (should NOT fail)'	'FAIL (should NOT fail)'	'FAIL (should NOT fail)'	'FAIL (should NOT fail)'	'FAIL (should NOT fail)'	'FAIL (should NOT fail)'	'FAIL (should NOT fail)'	'FAIL (should NOT fail)'	'FAIL (should NOT fail)'	'true'	'FAIL (should NOT fail)'	'FAIL (should NOT fail)'	'FAIL (should NOT fail)'	'true'	'FAIL (should NOT fail)'	'FAIL (should NOT fail)'	'FAIL (should NOT fail)'	'FAIL (should NOT fail)'	'FAIL (should NOT fail)'	'FAIL (should NOT fail)'	'FAIL (should NOT fail)'	'true'	'true'	'FAIL (should NOT fail)'	'FAIL (should NOT fail)'	'FAIL (should NOT fail)'	'FAIL (should NOT fail)'	'true'	'FAIL (should NOT fail)'	'FAIL (should NOT fail)'	'true'
'Synthesis of cysteine from cystine'	'true'	'true'	'true'	'true'	'true'	'true'	'true'	'true'	'true'	'true'	'true'	'true'	'true'	'true'	'true'	'true'	'true'	'FAIL (should NOT fail)'	'true'	'true'	'true'	'true'	'true'	'true'	'true'	'true'	'true'	'true'	'true'	'true'	'true'	'true'
'Synthesis of taurine from cysteine'	'true'	'FAIL (should NOT fail)'	'FAIL (should NOT fail)'	'true'	'true'	'FAIL (should NOT fail)'	'FAIL (should NOT fail)'	'true'	'FAIL (should NOT fail)'	'FAIL (should NOT fail)'	'true'	'true'	'FAIL (should NOT fail)'	'true'	'true'	'FAIL (should NOT fail)'	'true'	'FAIL (should NOT fail)'	'FAIL (should NOT fail)'	'true'	'FAIL (should NOT fail)'	'FAIL (should NOT fail)'	'true'	'true'	'FAIL (should NOT fail)'	'FAIL (should NOT fail)'	'FAIL (should NOT fail)'	'FAIL (should NOT fail)'	'true'	'FAIL (should NOT fail)'	'FAIL (should NOT fail)'	'true'
'Glutamate synthesis'	'true'	'FAIL (should NOT fail)'	'FAIL (should NOT fail)'	'FAIL (should NOT fail)'	'FAIL (should NOT fail)'	'FAIL (should NOT fail)'	'FAIL (should NOT fail)'	'FAIL (should NOT fail)'	'FAIL (should NOT fail)'	'FAIL (should NOT fail)'	'FAIL (should NOT fail)'	'FAIL (should NOT fail)'	'FAIL (should NOT fail)'	'FAIL (should NOT fail)'	'true'	'FAIL (should NOT fail)'	'FAIL (should NOT fail)'	'FAIL (should NOT fail)'	'FAIL (should NOT fail)'	'FAIL (should NOT fail)'	'FAIL (should NOT fail)'	'FAIL (should NOT fail)'	'true'	'FAIL (should NOT fail)'	'FAIL (should NOT fail)'	'FAIL (should NOT fail)'	'FAIL (should NOT fail)'	'FAIL (should NOT fail)'	'true'	'FAIL (should NOT fail)'	'FAIL (should NOT fail)'	'true'
'Glutamate degradation'	'true'	'FAIL (should NOT fail)'	'FAIL (should NOT fail)'	'FAIL (should NOT fail)'	'FAIL (should NOT fail)'	'FAIL (should NOT fail)'	'FAIL (should NOT fail)'	'FAIL (should NOT fail)'	'FAIL (should NOT fail)'	'FAIL (should NOT fail)'	'true'	'true'	'FAIL (should NOT fail)'	'FAIL (should NOT fail)'	'true'	'FAIL (should NOT fail)'	'FAIL (should NOT fail)'	'FAIL (should NOT fail)'	'FAIL (should NOT fail)'	'FAIL (should NOT fail)'	'FAIL (should NOT fail)'	'FAIL (should NOT fail)'	'true'	'true'	'FAIL (should NOT fail)'	'FAIL (should NOT fail)'	'FAIL (should NOT fail)'	'FAIL (should NOT fail)'	'true'	'FAIL (should NOT fail)'	'FAIL (should NOT fail)'	'true'
'Conversion of glutamate to glutamine'	'true'	'true'	'true'	'true'	'true'	'true'	'true'	'true'	'true'	'true'	'true'	'true'	'true'	'true'	'true'	'true'	'true'	'true'	'true'	'true'	'true'	'true'	'true'	'true'	'true'	'true'	'true'	'true'	'true'	'true'	'true'	'true'
'Conversion of glutamate to proline'	'true'	'FAIL (should NOT fail)'	'FAIL (should NOT fail)'	'true'	'true'	'FAIL (should NOT fail)'	'FAIL (should NOT fail)'	'FAIL (should NOT fail)'	'FAIL (should NOT fail)'	'FAIL (should NOT fail)'	'true'	'true'	'FAIL (should NOT fail)'	'FAIL (should NOT fail)'	'true'	'FAIL (should NOT fail)'	'FAIL (should NOT fail)'	'FAIL (should NOT fail)'	'FAIL (should NOT fail)'	'true'	'FAIL (should NOT fail)'	'true'	'true'	'true'	'FAIL (should NOT fail)'	'FAIL (should NOT fail)'	'FAIL (should NOT fail)'	'true'	'true'	'true'	'FAIL (should NOT fail)'	'true'
'Conversion of GABA into succinate'	'true'	'true'	'true'	'true'	'true'	'true'	'true'	'true'	'true'	'true'	'true'	'true'	'true'	'true'	'true'	'true'	'true'	'true'	'true'	'true'	'true'	'true'	'true'	'true'	'true'	'true'	'true'	'true'	'true'	'true'	'true'	'true'
'Glutamine synthesis'	'true'	'FAIL (should NOT fail)'	'FAIL (should NOT fail)'	'FAIL (should NOT fail)'	'FAIL (should NOT fail)'	'FAIL (should NOT fail)'	'FAIL (should NOT fail)'	'FAIL (should NOT fail)'	'FAIL (should NOT fail)'	'FAIL (should NOT fail)'	'FAIL (should NOT fail)'	'FAIL (should NOT fail)'	'FAIL (should NOT fail)'	'FAIL (should NOT fail)'	'true'	'FAIL (should NOT fail)'	'FAIL (should NOT fail)'	'FAIL (should NOT fail)'	'FAIL (should NOT fail)'	'FAIL (should NOT fail)'	'FAIL (should NOT fail)'	'FAIL (should NOT fail)'	'true'	'FAIL (should NOT fail)'	'FAIL (should NOT fail)'	'FAIL (should NOT fail)'	'FAIL (should NOT fail)'	'FAIL (should NOT fail)'	'true'	'FAIL (should NOT fail)'	'FAIL (should NOT fail)'	'true'
'Glutamine degradation'	'true'	'FAIL (should NOT fail)'	'FAIL (should NOT fail)'	'FAIL (should NOT fail)'	'FAIL (should NOT fail)'	'FAIL (should NOT fail)'	'FAIL (should NOT fail)'	'FAIL (should NOT fail)'	'FAIL (should NOT fail)'	'FAIL (should NOT fail)'	'true'	'true'	'FAIL (should NOT fail)'	'FAIL (should NOT fail)'	'true'	'FAIL (should NOT fail)'	'FAIL (should NOT fail)'	'FAIL (should NOT fail)'	'FAIL (should NOT fail)'	'FAIL (should NOT fail)'	'FAIL (should NOT fail)'	'FAIL (should NOT fail)'	'true'	'true'	'FAIL (should NOT fail)'	'FAIL (should NOT fail)'	'FAIL (should NOT fail)'	'FAIL (should NOT fail)'	'true'	'FAIL (should NOT fail)'	'FAIL (should NOT fail)'	'true'
'Glutaminolysis (glutamine to lactate)'	'true'	'FAIL (should NOT fail)'	'true'	'FAIL (should NOT fail)'	'true'	'true'	'true'	'FAIL (should NOT fail)'	'FAIL (should NOT fail)'	'FAIL (should NOT fail)'	'true'	'true'	'FAIL (should NOT fail)'	'FAIL (should NOT fail)'	'true'	'FAIL (should NOT fail)'	'FAIL (should NOT fail)'	'FAIL (should NOT fail)'	'FAIL (should NOT fail)'	'FAIL (should NOT fail)'	'true'	'FAIL (should NOT fail)'	'true'	'true'	'true'	'true'	'FAIL (should NOT fail)'	'FAIL (should NOT fail)'	'true'	'true'	'FAIL (should NOT fail)'	'true'
'Glutathionate synthesis'	'true'	'true'	'true'	'true'	'true'	'true'	'true'	'true'	'true'	'true'	'true'	'true'	'true'	'true'	'true'	'true'	'true'	'true'	'true'	'true'	'true'	'true'	'true'	'true'	'true'	'true'	'true'	'true'	'true'	'true'	'true'	'true'
'Glycine synthesis'	'true'	'FAIL (should NOT fail)'	'FAIL (should NOT fail)'	'FAIL (should NOT fail)'	'FAIL (should NOT fail)'	'FAIL (should NOT fail)'	'true'	'FAIL (should NOT fail)'	'true'	'FAIL (should NOT fail)'	'true'	'true'	'true'	'true'	'true'	'FAIL (should NOT fail)'	'FAIL (should NOT fail)'	'true'	'FAIL (should NOT fail)'	'true'	'FAIL (should NOT fail)'	'true'	'true'	'true'	'true'	'FAIL (should NOT fail)'	'FAIL (should NOT fail)'	'FAIL (should NOT fail)'	'true'	'true'	'FAIL (should NOT fail)'	'true'
'Glycine degradation'	'true'	'FAIL (should NOT fail)'	'FAIL (should NOT fail)'	'FAIL (should NOT fail)'	'FAIL (should NOT fail)'	'FAIL (should NOT fail)'	'FAIL (should NOT fail)'	'FAIL (should NOT fail)'	'FAIL (should NOT fail)'	'FAIL (should NOT fail)'	'true'	'FAIL (should NOT fail)'	'FAIL (should NOT fail)'	'FAIL (should NOT fail)'	'true'	'FAIL (should NOT fail)'	'FAIL (should NOT fail)'	'FAIL (should NOT fail)'	'FAIL (should NOT fail)'	'FAIL (should NOT fail)'	'FAIL (should NOT fail)'	'FAIL (should NOT fail)'	'true'	'FAIL (should NOT fail)'	'FAIL (should NOT fail)'	'FAIL (should NOT fail)'	'FAIL (should NOT fail)'	'FAIL (should NOT fail)'	'true'	'FAIL (should NOT fail)'	'FAIL (should NOT fail)'	'true'
'Conversion of glycine to pyruvate'	'true'	'FAIL (should NOT fail)'	'FAIL (should NOT fail)'	'FAIL (should NOT fail)'	'FAIL (should NOT fail)'	'FAIL (should NOT fail)'	'FAIL (should NOT fail)'	'FAIL (should NOT fail)'	'FAIL (should NOT fail)'	'FAIL (should NOT fail)'	'true'	'true'	'FAIL (should NOT fail)'	'true'	'true'	'FAIL (should NOT fail)'	'FAIL (should NOT fail)'	'FAIL (should NOT fail)'	'FAIL (should NOT fail)'	'FAIL (should NOT fail)'	'FAIL (should NOT fail)'	'FAIL (should NOT fail)'	'true'	'true'	'FAIL (should NOT fail)'	'true'	'FAIL (should NOT fail)'	'FAIL (should NOT fail)'	'true'	'FAIL (should NOT fail)'	'FAIL (should NOT fail)'	'true'
'Histidine synthesis'	'FAIL (should fail)'	'FAIL (should fail)'	'FAIL (should fail)'	'FAIL (should fail)'	'FAIL (should fail)'	'FAIL (should fail)'	'FAIL (should fail)'	'FAIL (should fail)'	'FAIL (should fail)'	'FAIL (should fail)'	'FAIL (should fail)'	'FAIL (should fail)'	'FAIL (should fail)'	'FAIL (should fail)'	'FAIL (should fail)'	'FAIL (should fail)'	'FAIL (should fail)'	'FAIL (should fail)'	'FAIL (should fail)'	'FAIL (should fail)'	'FAIL (should fail)'	'FAIL (should fail)'	'FAIL (should fail)'	'FAIL (should fail)'	'FAIL (should fail)'	'FAIL (should fail)'	'FAIL (should fail)'	'FAIL (should fail)'	'FAIL (should fail)'	'FAIL (should fail)'	'FAIL (should fail)'	'FAIL (should fail)'
'Histidine degradation'	'true'	'FAIL (should NOT fail)'	'FAIL (should NOT fail)'	'FAIL (should NOT fail)'	'FAIL (should NOT fail)'	'FAIL (should NOT fail)'	'FAIL (should NOT fail)'	'FAIL (should NOT fail)'	'FAIL (should NOT fail)'	'FAIL (should NOT fail)'	'true'	'FAIL (should NOT fail)'	'FAIL (should NOT fail)'	'FAIL (should NOT fail)'	'true'	'FAIL (should NOT fail)'	'FAIL (should NOT fail)'	'FAIL (should NOT fail)'	'FAIL (should NOT fail)'	'FAIL (should NOT fail)'	'FAIL (should NOT fail)'	'FAIL (should NOT fail)'	'true'	'true'	'FAIL (should NOT fail)'	'FAIL (should NOT fail)'	'FAIL (should NOT fail)'	'FAIL (should NOT fail)'	'true'	'FAIL (should NOT fail)'	'FAIL (should NOT fail)'	'true'
'Conversion of histidine to glutamate'	'true'	'FAIL (should NOT fail)'	'FAIL (should NOT fail)'	'FAIL (should NOT fail)'	'FAIL (should NOT fail)'	'FAIL (should NOT fail)'	'FAIL (should NOT fail)'	'FAIL (should NOT fail)'	'FAIL (should NOT fail)'	'FAIL (should NOT fail)'	'true'	'FAIL (should NOT fail)'	'true'	'true'	'true'	'FAIL (should NOT fail)'	'FAIL (should NOT fail)'	'FAIL (should NOT fail)'	'FAIL (should NOT fail)'	'FAIL (should NOT fail)'	'FAIL (should NOT fail)'	'FAIL (should NOT fail)'	'true'	'true'	'FAIL (should NOT fail)'	'FAIL (should NOT fail)'	'FAIL (should NOT fail)'	'FAIL (should NOT fail)'	'true'	'FAIL (should NOT fail)'	'FAIL (should NOT fail)'	'true'
'Conversion of histidine to histamine'	'true'	'true'	'true'	'FAIL (should NOT fail)'	'true'	'true'	'true'	'true'	'true'	'true'	'true'	'true'	'true'	'true'	'true'	'true'	'true'	'FAIL (should NOT fail)'	'true'	'true'	'true'	'true'	'true'	'true'	'true'	'true'	'true'	'true'	'FAIL (should NOT fail)'	'FAIL (should NOT fail)'	'true'	'true'
'Homocysteine synthesis'	'FAIL (should fail)'	'FAIL (should fail)'	'FAIL (should fail)'	'FAIL (should fail)'	'FAIL (should fail)'	'FAIL (should fail)'	'FAIL (should fail)'	'FAIL (should fail)'	'FAIL (should fail)'	'FAIL (should fail)'	'FAIL (should fail)'	'FAIL (should fail)'	'FAIL (should fail)'	'FAIL (should fail)'	'FAIL (should fail)'	'FAIL (should fail)'	'FAIL (should fail)'	'FAIL (should fail)'	'FAIL (should fail)'	'FAIL (should fail)'	'FAIL (should fail)'	'FAIL (should fail)'	'FAIL (should fail)'	'FAIL (should fail)'	'FAIL (should fail)'	'FAIL (should fail)'	'FAIL (should fail)'	'FAIL (should fail)'	'FAIL (should fail)'	'FAIL (should fail)'	'FAIL (should fail)'	'FAIL (should fail)'
'Homocysteine synthesis (need methionine)'	'true'	'FAIL (should NOT fail)'	'FAIL (should NOT fail)'	'true'	'true'	'FAIL (should NOT fail)'	'FAIL (should NOT fail)'	'FAIL (should NOT fail)'	'FAIL (should NOT fail)'	'FAIL (should NOT fail)'	'true'	'true'	'FAIL (should NOT fail)'	'true'	'true'	'FAIL (should NOT fail)'	'FAIL (should NOT fail)'	'FAIL (should NOT fail)'	'FAIL (should NOT fail)'	'FAIL (should NOT fail)'	'FAIL (should NOT fail)'	'FAIL (should NOT fail)'	'true'	'true'	'FAIL (should NOT fail)'	'FAIL (should NOT fail)'	'FAIL (should NOT fail)'	'FAIL (should NOT fail)'	'true'	'true'	'FAIL (should NOT fail)'	'true'
'Homocysteine degradation'	'true'	'FAIL (should NOT fail)'	'FAIL (should NOT fail)'	'FAIL (should NOT fail)'	'true'	'true'	'FAIL (should NOT fail)'	'FAIL (should NOT fail)'	'FAIL (should NOT fail)'	'FAIL (should NOT fail)'	'true'	'true'	'FAIL (should NOT fail)'	'true'	'true'	'true'	'FAIL (should NOT fail)'	'true'	'FAIL (should NOT fail)'	'true'	'true'	'FAIL (should NOT fail)'	'true'	'true'	'FAIL (should NOT fail)'	'true'	'FAIL (should NOT fail)'	'FAIL (should NOT fail)'	'true'	'FAIL (should NOT fail)'	'true'	'true'
'Isoleucine synthesis'	'FAIL (should fail)'	'FAIL (should fail)'	'FAIL (should fail)'	'FAIL (should fail)'	'FAIL (should fail)'	'FAIL (should fail)'	'FAIL (should fail)'	'FAIL (should fail)'	'FAIL (should fail)'	'FAIL (should fail)'	'FAIL (should fail)'	'FAIL (should fail)'	'FAIL (should fail)'	'FAIL (should fail)'	'FAIL (should fail)'	'FAIL (should fail)'	'FAIL (should fail)'	'FAIL (should fail)'	'FAIL (should fail)'	'FAIL (should fail)'	'FAIL (should fail)'	'FAIL (should fail)'	'FAIL (should fail)'	'FAIL (should fail)'	'FAIL (should fail)'	'FAIL (should fail)'	'FAIL (should fail)'	'FAIL (should fail)'	'FAIL (should fail)'	'FAIL (should fail)'	'FAIL (should fail)'	'FAIL (should fail)'
'Isoleucine degradation'	'true'	'FAIL (should NOT fail)'	'FAIL (should NOT fail)'	'FAIL (should NOT fail)'	'FAIL (should NOT fail)'	'FAIL (should NOT fail)'	'FAIL (should NOT fail)'	'FAIL (should NOT fail)'	'FAIL (should NOT fail)'	'FAIL (should NOT fail)'	'true'	'true'	'FAIL (should NOT fail)'	'FAIL (should NOT fail)'	'true'	'FAIL (should NOT fail)'	'FAIL (should NOT fail)'	'FAIL (should NOT fail)'	'FAIL (should NOT fail)'	'FAIL (should NOT fail)'	'FAIL (should NOT fail)'	'FAIL (should NOT fail)'	'true'	'true'	'FAIL (should NOT fail)'	'FAIL (should NOT fail)'	'FAIL (should NOT fail)'	'FAIL (should NOT fail)'	'true'	'FAIL (should NOT fail)'	'FAIL (should NOT fail)'	'true'
'Leucine synthesis'	'FAIL (should fail)'	'FAIL (should fail)'	'FAIL (should fail)'	'FAIL (should fail)'	'FAIL (should fail)'	'FAIL (should fail)'	'FAIL (should fail)'	'FAIL (should fail)'	'FAIL (should fail)'	'FAIL (should fail)'	'FAIL (should fail)'	'FAIL (should fail)'	'FAIL (should fail)'	'FAIL (should fail)'	'FAIL (should fail)'	'FAIL (should fail)'	'FAIL (should fail)'	'FAIL (should fail)'	'FAIL (should fail)'	'FAIL (should fail)'	'FAIL (should fail)'	'FAIL (should fail)'	'FAIL (should fail)'	'FAIL (should fail)'	'FAIL (should fail)'	'FAIL (should fail)'	'FAIL (should fail)'	'FAIL (should fail)'	'FAIL (should fail)'	'FAIL (should fail)'	'FAIL (should fail)'	'FAIL (should fail)'
'Leucine degradation'	'true'	'FAIL (should NOT fail)'	'FAIL (should NOT fail)'	'FAIL (should NOT fail)'	'FAIL (should NOT fail)'	'FAIL (should NOT fail)'	'FAIL (should NOT fail)'	'FAIL (should NOT fail)'	'FAIL (should NOT fail)'	'FAIL (should NOT fail)'	'FAIL (should NOT fail)'	'FAIL (should NOT fail)'	'FAIL (should NOT fail)'	'FAIL (should NOT fail)'	'true'	'FAIL (should NOT fail)'	'FAIL (should NOT fail)'	'FAIL (should NOT fail)'	'FAIL (should NOT fail)'	'FAIL (should NOT fail)'	'FAIL (should NOT fail)'	'FAIL (should NOT fail)'	'true'	'FAIL (should NOT fail)'	'FAIL (should NOT fail)'	'FAIL (should NOT fail)'	'FAIL (should NOT fail)'	'FAIL (should NOT fail)'	'true'	'FAIL (should NOT fail)'	'FAIL (should NOT fail)'	'true'
'Conversion of leucine to acetyl-coA'	'true'	'true'	'FAIL (should NOT fail)'	'FAIL (should NOT fail)'	'FAIL (should NOT fail)'	'FAIL (should NOT fail)'	'FAIL (should NOT fail)'	'FAIL (should NOT fail)'	'FAIL (should NOT fail)'	'FAIL (should NOT fail)'	'FAIL (should NOT fail)'	'FAIL (should NOT fail)'	'FAIL (should NOT fail)'	'FAIL (should NOT fail)'	'true'	'FAIL (should NOT fail)'	'FAIL (should NOT fail)'	'true'	'FAIL (should NOT fail)'	'FAIL (should NOT fail)'	'FAIL (should NOT fail)'	'FAIL (should NOT fail)'	'true'	'FAIL (should NOT fail)'	'FAIL (should NOT fail)'	'FAIL (should NOT fail)'	'FAIL (should NOT fail)'	'FAIL (should NOT fail)'	'true'	'FAIL (should NOT fail)'	'FAIL (should NOT fail)'	'true'
'Lysine synthesis'	'FAIL (should fail)'	'FAIL (should fail)'	'FAIL (should fail)'	'FAIL (should fail)'	'FAIL (should fail)'	'FAIL (should fail)'	'FAIL (should fail)'	'FAIL (should fail)'	'FAIL (should fail)'	'FAIL (should fail)'	'FAIL (should fail)'	'FAIL (should fail)'	'FAIL (should fail)'	'FAIL (should fail)'	'FAIL (should fail)'	'FAIL (should fail)'	'FAIL (should fail)'	'FAIL (should fail)'	'FAIL (should fail)'	'FAIL (should fail)'	'FAIL (should fail)'	'FAIL (should fail)'	'FAIL (should fail)'	'FAIL (should fail)'	'FAIL (should fail)'	'FAIL (should fail)'	'FAIL (should fail)'	'FAIL (should fail)'	'FAIL (should fail)'	'FAIL (should fail)'	'FAIL (should fail)'	'FAIL (should fail)'
'Lysine degradation'	'true'	'FAIL (should NOT fail)'	'FAIL (should NOT fail)'	'FAIL (should NOT fail)'	'FAIL (should NOT fail)'	'FAIL (should NOT fail)'	'FAIL (should NOT fail)'	'FAIL (should NOT fail)'	'FAIL (should NOT fail)'	'FAIL (should NOT fail)'	'FAIL (should NOT fail)'	'FAIL (should NOT fail)'	'FAIL (should NOT fail)'	'FAIL (should NOT fail)'	'true'	'FAIL (should NOT fail)'	'FAIL (should NOT fail)'	'FAIL (should NOT fail)'	'FAIL (should NOT fail)'	'FAIL (should NOT fail)'	'FAIL (should NOT fail)'	'FAIL (should NOT fail)'	'true'	'FAIL (should NOT fail)'	'FAIL (should NOT fail)'	'FAIL (should NOT fail)'	'FAIL (should NOT fail)'	'FAIL (should NOT fail)'	'true'	'FAIL (should NOT fail)'	'FAIL (should NOT fail)'	'true'
'Conversion of lysine to L-Saccharopine'	'true'	'true'	'true'	'true'	'true'	'true'	'true'	'true'	'true'	'true'	'true'	'true'	'FAIL (should NOT fail)'	'true'	'true'	'true'	'true'	'FAIL (should NOT fail)'	'true'	'true'	'true'	'true'	'true'	'true'	'true'	'true'	'true'	'true'	'true'	'true'	'true'	'true'
'Conversion of lysine to L-2-Aminoadipate'	'true'	'FAIL (should NOT fail)'	'FAIL (should NOT fail)'	'FAIL (should NOT fail)'	'FAIL (should NOT fail)'	'FAIL (should NOT fail)'	'FAIL (should NOT fail)'	'FAIL (should NOT fail)'	'FAIL (should NOT fail)'	'FAIL (should NOT fail)'	'FAIL (should NOT fail)'	'FAIL (should NOT fail)'	'FAIL (should NOT fail)'	'FAIL (should NOT fail)'	'FAIL (should NOT fail)'	'FAIL (should NOT fail)'	'FAIL (should NOT fail)'	'FAIL (should NOT fail)'	'FAIL (should NOT fail)'	'FAIL (should NOT fail)'	'FAIL (should NOT fail)'	'FAIL (should NOT fail)'	'true'	'FAIL (should NOT fail)'	'FAIL (should NOT fail)'	'FAIL (should NOT fail)'	'FAIL (should NOT fail)'	'FAIL (should NOT fail)'	'true'	'FAIL (should NOT fail)'	'FAIL (should NOT fail)'	'FAIL (should NOT fail)'
'Methionine synthesis'	'FAIL (should fail)'	'FAIL (should fail)'	'FAIL (should fail)'	'FAIL (should fail)'	'FAIL (should fail)'	'FAIL (should fail)'	'FAIL (should fail)'	'FAIL (should fail)'	'FAIL (should fail)'	'FAIL (should fail)'	'FAIL (should fail)'	'FAIL (should fail)'	'FAIL (should fail)'	'FAIL (should fail)'	'FAIL (should fail)'	'FAIL (should fail)'	'FAIL (should fail)'	'FAIL (should fail)'	'FAIL (should fail)'	'FAIL (should fail)'	'FAIL (should fail)'	'FAIL (should fail)'	'FAIL (should fail)'	'FAIL (should fail)'	'FAIL (should fail)'	'FAIL (should fail)'	'FAIL (should fail)'	'FAIL (should fail)'	'FAIL (should fail)'	'FAIL (should fail)'	'FAIL (should fail)'	'FAIL (should fail)'
'Methionine degradation'	'true'	'FAIL (should NOT fail)'	'FAIL (should NOT fail)'	'FAIL (should NOT fail)'	'FAIL (should NOT fail)'	'FAIL (should NOT fail)'	'FAIL (should NOT fail)'	'FAIL (should NOT fail)'	'FAIL (should NOT fail)'	'FAIL (should NOT fail)'	'true'	'FAIL (should NOT fail)'	'FAIL (should NOT fail)'	'FAIL (should NOT fail)'	'true'	'FAIL (should NOT fail)'	'FAIL (should NOT fail)'	'FAIL (should NOT fail)'	'FAIL (should NOT fail)'	'FAIL (should NOT fail)'	'FAIL (should NOT fail)'	'FAIL (should NOT fail)'	'true'	'FAIL (should NOT fail)'	'FAIL (should NOT fail)'	'FAIL (should NOT fail)'	'FAIL (should NOT fail)'	'FAIL (should NOT fail)'	'true'	'FAIL (should NOT fail)'	'FAIL (should NOT fail)'	'true'
'S-adenosyl-L-methionine synthesis'	'true'	'true'	'true'	'true'	'true'	'true'	'true'	'true'	'true'	'true'	'true'	'true'	'true'	'true'	'true'	'true'	'true'	'true'	'true'	'true'	'true'	'true'	'true'	'true'	'true'	'true'	'true'	'true'	'true'	'true'	'true'	'true'
'Ornithine degradation'	'true'	'FAIL (should NOT fail)'	'FAIL (should NOT fail)'	'FAIL (should NOT fail)'	'FAIL (should NOT fail)'	'FAIL (should NOT fail)'	'FAIL (should NOT fail)'	'FAIL (should NOT fail)'	'FAIL (should NOT fail)'	'FAIL (should NOT fail)'	'true'	'FAIL (should NOT fail)'	'FAIL (should NOT fail)'	'FAIL (should NOT fail)'	'true'	'FAIL (should NOT fail)'	'FAIL (should NOT fail)'	'FAIL (should NOT fail)'	'FAIL (should NOT fail)'	'FAIL (should NOT fail)'	'FAIL (should NOT fail)'	'FAIL (should NOT fail)'	'true'	'true'	'FAIL (should NOT fail)'	'FAIL (should NOT fail)'	'FAIL (should NOT fail)'	'FAIL (should NOT fail)'	'true'	'FAIL (should NOT fail)'	'FAIL (should NOT fail)'	'true'
'Synthesis of ornithine from glutamine'	'true'	'true'	'true'	'true'	'true'	'true'	'true'	'true'	'true'	'FAIL (should NOT fail)'	'true'	'true'	'true'	'true'	'true'	'true'	'true'	'FAIL (should NOT fail)'	'true'	'FAIL (should NOT fail)'	'true'	'FAIL (should NOT fail)'	'true'	'true'	'true'	'true'	'true'	'FAIL (should NOT fail)'	'true'	'true'	'true'	'true'
'Synthesis of spermidine from ornithine'	'true'	'true'	'true'	'true'	'true'	'true'	'FAIL (should NOT fail)'	'true'	'true'	'true'	'true'	'true'	'true'	'FAIL (should NOT fail)'	'true'	'true'	'true'	'true'	'true'	'true'	'true'	'true'	'true'	'true'	'FAIL (should NOT fail)'	'true'	'true'	'true'	'true'	'true'	'true'	'true'
'Serine synthesis'	'true'	'FAIL (should NOT fail)'	'FAIL (should NOT fail)'	'FAIL (should NOT fail)'	'true'	'FAIL (should NOT fail)'	'true'	'FAIL (should NOT fail)'	'true'	'true'	'true'	'true'	'true'	'true'	'true'	'FAIL (should NOT fail)'	'true'	'true'	'FAIL (should NOT fail)'	'true'	'FAIL (should NOT fail)'	'true'	'true'	'true'	'true'	'FAIL (should NOT fail)'	'FAIL (should NOT fail)'	'FAIL (should NOT fail)'	'true'	'true'	'FAIL (should NOT fail)'	'true'
'Serine degradation'	'true'	'FAIL (should NOT fail)'	'FAIL (should NOT fail)'	'FAIL (should NOT fail)'	'FAIL (should NOT fail)'	'FAIL (should NOT fail)'	'FAIL (should NOT fail)'	'FAIL (should NOT fail)'	'FAIL (should NOT fail)'	'FAIL (should NOT fail)'	'true'	'true'	'FAIL (should NOT fail)'	'FAIL (should NOT fail)'	'true'	'FAIL (should NOT fail)'	'FAIL (should NOT fail)'	'FAIL (should NOT fail)'	'FAIL (should NOT fail)'	'FAIL (should NOT fail)'	'FAIL (should NOT fail)'	'FAIL (should NOT fail)'	'true'	'true'	'FAIL (should NOT fail)'	'FAIL (should NOT fail)'	'FAIL (should NOT fail)'	'FAIL (should NOT fail)'	'true'	'FAIL (should NOT fail)'	'FAIL (should NOT fail)'	'true'
'Phenylalanine synthesis'	'FAIL (should fail)'	'FAIL (should fail)'	'FAIL (should fail)'	'FAIL (should fail)'	'FAIL (should fail)'	'FAIL (should fail)'	'FAIL (should fail)'	'FAIL (should fail)'	'FAIL (should fail)'	'FAIL (should fail)'	'FAIL (should fail)'	'FAIL (should fail)'	'FAIL (should fail)'	'FAIL (should fail)'	'FAIL (should fail)'	'FAIL (should fail)'	'FAIL (should fail)'	'FAIL (should fail)'	'FAIL (should fail)'	'FAIL (should fail)'	'FAIL (should fail)'	'FAIL (should fail)'	'FAIL (should fail)'	'FAIL (should fail)'	'FAIL (should fail)'	'FAIL (should fail)'	'FAIL (should fail)'	'FAIL (should fail)'	'FAIL (should fail)'	'FAIL (should fail)'	'FAIL (should fail)'	'FAIL (should fail)'
'Phenylalanine degradation'	'true'	'FAIL (should NOT fail)'	'FAIL (should NOT fail)'	'FAIL (should NOT fail)'	'FAIL (should NOT fail)'	'FAIL (should NOT fail)'	'FAIL (should NOT fail)'	'FAIL (should NOT fail)'	'FAIL (should NOT fail)'	'FAIL (should NOT fail)'	'true'	'true'	'FAIL (should NOT fail)'	'FAIL (should NOT fail)'	'true'	'FAIL (should NOT fail)'	'FAIL (should NOT fail)'	'FAIL (should NOT fail)'	'FAIL (should NOT fail)'	'FAIL (should NOT fail)'	'FAIL (should NOT fail)'	'FAIL (should NOT fail)'	'true'	'FAIL (should NOT fail)'	'FAIL (should NOT fail)'	'FAIL (should NOT fail)'	'FAIL (should NOT fail)'	'FAIL (should NOT fail)'	'true'	'FAIL (should NOT fail)'	'FAIL (should NOT fail)'	'true'
'Phenylalanine to phenylacetaldehyde'	'true'	'true'	'FAIL (should NOT fail)'	'FAIL (should NOT fail)'	'true'	'true'	'true'	'true'	'true'	'true'	'FAIL (should NOT fail)'	'true'	'true'	'true'	'true'	'FAIL (should NOT fail)'	'true'	'FAIL (should NOT fail)'	'true'	'true'	'true'	'true'	'true'	'FAIL (should NOT fail)'	'true'	'true'	'FAIL (should NOT fail)'	'true'	'FAIL (should NOT fail)'	'true'	'FAIL (should NOT fail)'	'true'
'Phenylalanine to phenylacetyl-L-glutaminate'	'true'	'true'	'FAIL (should NOT fail)'	'FAIL (should NOT fail)'	'true'	'true'	'true'	'true'	'true'	'true'	'FAIL (should NOT fail)'	'true'	'true'	'true'	'true'	'FAIL (should NOT fail)'	'true'	'FAIL (should NOT fail)'	'true'	'true'	'true'	'true'	'true'	'FAIL (should NOT fail)'	'true'	'true'	'FAIL (should NOT fail)'	'true'	'FAIL (should NOT fail)'	'true'	'FAIL (should NOT fail)'	'true'
'Phenylalanine to tyrosine'	'true'	'FAIL (should NOT fail)'	'FAIL (should NOT fail)'	'FAIL (should NOT fail)'	'FAIL (should NOT fail)'	'FAIL (should NOT fail)'	'FAIL (should NOT fail)'	'FAIL (should NOT fail)'	'FAIL (should NOT fail)'	'FAIL (should NOT fail)'	'true'	'FAIL (should NOT fail)'	'true'	'true'	'true'	'FAIL (should NOT fail)'	'FAIL (should NOT fail)'	'true'	'FAIL (should NOT fail)'	'true'	'FAIL (should NOT fail)'	'FAIL (should NOT fail)'	'true'	'FAIL (should NOT fail)'	'FAIL (should NOT fail)'	'FAIL (should NOT fail)'	'FAIL (should NOT fail)'	'FAIL (should NOT fail)'	'true'	'FAIL (should NOT fail)'	'FAIL (should NOT fail)'	'true'
'Proline synthesis'	'true'	'FAIL (should NOT fail)'	'FAIL (should NOT fail)'	'FAIL (should NOT fail)'	'true'	'FAIL (should NOT fail)'	'FAIL (should NOT fail)'	'FAIL (should NOT fail)'	'FAIL (should NOT fail)'	'FAIL (should NOT fail)'	'true'	'true'	'FAIL (should NOT fail)'	'FAIL (should NOT fail)'	'true'	'FAIL (should NOT fail)'	'FAIL (should NOT fail)'	'FAIL (should NOT fail)'	'FAIL (should NOT fail)'	'FAIL (should NOT fail)'	'FAIL (should NOT fail)'	'FAIL (should NOT fail)'	'true'	'true'	'FAIL (should NOT fail)'	'FAIL (should NOT fail)'	'FAIL (should NOT fail)'	'true'	'true'	'true'	'FAIL (should NOT fail)'	'true'
'Proline degradation'	'true'	'FAIL (should NOT fail)'	'FAIL (should NOT fail)'	'FAIL (should NOT fail)'	'FAIL (should NOT fail)'	'FAIL (should NOT fail)'	'FAIL (should NOT fail)'	'FAIL (should NOT fail)'	'FAIL (should NOT fail)'	'FAIL (should NOT fail)'	'true'	'true'	'FAIL (should NOT fail)'	'FAIL (should NOT fail)'	'true'	'FAIL (should NOT fail)'	'FAIL (should NOT fail)'	'FAIL (should NOT fail)'	'FAIL (should NOT fail)'	'FAIL (should NOT fail)'	'FAIL (should NOT fail)'	'FAIL (should NOT fail)'	'true'	'true'	'FAIL (should NOT fail)'	'FAIL (should NOT fail)'	'FAIL (should NOT fail)'	'FAIL (should NOT fail)'	'true'	'FAIL (should NOT fail)'	'FAIL (should NOT fail)'	'true'
'Synthesis of proline from glutamine'	'true'	'FAIL (should NOT fail)'	'FAIL (should NOT fail)'	'true'	'true'	'FAIL (should NOT fail)'	'FAIL (should NOT fail)'	'FAIL (should NOT fail)'	'FAIL (should NOT fail)'	'FAIL (should NOT fail)'	'true'	'true'	'FAIL (should NOT fail)'	'FAIL (should NOT fail)'	'true'	'FAIL (should NOT fail)'	'FAIL (should NOT fail)'	'FAIL (should NOT fail)'	'FAIL (should NOT fail)'	'FAIL (should NOT fail)'	'FAIL (should NOT fail)'	'FAIL (should NOT fail)'	'true'	'true'	'FAIL (should NOT fail)'	'FAIL (should NOT fail)'	'FAIL (should NOT fail)'	'FAIL (should NOT fail)'	'true'	'true'	'FAIL (should NOT fail)'	'true'
'Threonine synthesis'	'FAIL (should fail)'	'FAIL (should fail)'	'FAIL (should fail)'	'FAIL (should fail)'	'FAIL (should fail)'	'FAIL (should fail)'	'FAIL (should fail)'	'FAIL (should fail)'	'FAIL (should fail)'	'FAIL (should fail)'	'FAIL (should fail)'	'FAIL (should fail)'	'FAIL (should fail)'	'FAIL (should fail)'	'FAIL (should fail)'	'FAIL (should fail)'	'FAIL (should fail)'	'FAIL (should fail)'	'FAIL (should fail)'	'FAIL (should fail)'	'FAIL (should fail)'	'FAIL (should fail)'	'FAIL (should fail)'	'FAIL (should fail)'	'FAIL (should fail)'	'FAIL (should fail)'	'FAIL (should fail)'	'FAIL (should fail)'	'FAIL (should fail)'	'FAIL (should fail)'	'FAIL (should fail)'	'FAIL (should fail)'
'Threonine degradation'	'true'	'FAIL (should NOT fail)'	'FAIL (should NOT fail)'	'FAIL (should NOT fail)'	'FAIL (should NOT fail)'	'FAIL (should NOT fail)'	'FAIL (should NOT fail)'	'FAIL (should NOT fail)'	'FAIL (should NOT fail)'	'FAIL (should NOT fail)'	'true'	'FAIL (should NOT fail)'	'FAIL (should NOT fail)'	'FAIL (should NOT fail)'	'true'	'FAIL (should NOT fail)'	'FAIL (should NOT fail)'	'FAIL (should NOT fail)'	'FAIL (should NOT fail)'	'FAIL (should NOT fail)'	'FAIL (should NOT fail)'	'FAIL (should NOT fail)'	'true'	'FAIL (should NOT fail)'	'FAIL (should NOT fail)'	'FAIL (should NOT fail)'	'FAIL (should NOT fail)'	'FAIL (should NOT fail)'	'true'	'FAIL (should NOT fail)'	'FAIL (should NOT fail)'	'true'
'Tryptophan synthesis'	'FAIL (should fail)'	'FAIL (should fail)'	'FAIL (should fail)'	'FAIL (should fail)'	'FAIL (should fail)'	'FAIL (should fail)'	'FAIL (should fail)'	'FAIL (should fail)'	'FAIL (should fail)'	'FAIL (should fail)'	'FAIL (should fail)'	'FAIL (should fail)'	'FAIL (should fail)'	'FAIL (should fail)'	'FAIL (should fail)'	'FAIL (should fail)'	'FAIL (should fail)'	'FAIL (should fail)'	'FAIL (should fail)'	'FAIL (should fail)'	'FAIL (should fail)'	'FAIL (should fail)'	'FAIL (should fail)'	'FAIL (should fail)'	'FAIL (should fail)'	'FAIL (should fail)'	'FAIL (should fail)'	'FAIL (should fail)'	'FAIL (should fail)'	'FAIL (should fail)'	'FAIL (should fail)'	'FAIL (should fail)'
'Tryptophan degradation'	'true'	'FAIL (should NOT fail)'	'FAIL (should NOT fail)'	'FAIL (should NOT fail)'	'FAIL (should NOT fail)'	'FAIL (should NOT fail)'	'FAIL (should NOT fail)'	'FAIL (should NOT fail)'	'FAIL (should NOT fail)'	'FAIL (should NOT fail)'	'FAIL (should NOT fail)'	'FAIL (should NOT fail)'	'FAIL (should NOT fail)'	'FAIL (should NOT fail)'	'true'	'FAIL (should NOT fail)'	'FAIL (should NOT fail)'	'FAIL (should NOT fail)'	'FAIL (should NOT fail)'	'FAIL (should NOT fail)'	'FAIL (should NOT fail)'	'FAIL (should NOT fail)'	'true'	'FAIL (should NOT fail)'	'FAIL (should NOT fail)'	'FAIL (should NOT fail)'	'FAIL (should NOT fail)'	'FAIL (should NOT fail)'	'true'	'FAIL (should NOT fail)'	'FAIL (should NOT fail)'	'true'
'Synthesis of anthranilate from tryptophan'	'FAIL (should NOT fail)'	'FAIL (should NOT fail)'	'FAIL (should NOT fail)'	'FAIL (should NOT fail)'	'FAIL (should NOT fail)'	'FAIL (should NOT fail)'	'FAIL (should NOT fail)'	'FAIL (should NOT fail)'	'FAIL (should NOT fail)'	'true'	'FAIL (should NOT fail)'	'FAIL (should NOT fail)'	'true'	'true'	'FAIL (should NOT fail)'	'FAIL (should NOT fail)'	'true'	'true'	'FAIL (should NOT fail)'	'FAIL (should NOT fail)'	'FAIL (should NOT fail)'	'true'	'FAIL (should NOT fail)'	'FAIL (should NOT fail)'	'FAIL (should NOT fail)'	'FAIL (should NOT fail)'	'FAIL (should NOT fail)'	'FAIL (should NOT fail)'	'FAIL (should NOT fail)'	'FAIL (should NOT fail)'	'true'	'true'
'Synthesis of kynate from tryptophan'	'true'	'FAIL (should NOT fail)'	'FAIL (should NOT fail)'	'FAIL (should NOT fail)'	'FAIL (should NOT fail)'	'FAIL (should NOT fail)'	'FAIL (should NOT fail)'	'FAIL (should NOT fail)'	'FAIL (should NOT fail)'	'FAIL (should NOT fail)'	'true'	'FAIL (should NOT fail)'	'FAIL (should NOT fail)'	'true'	'true'	'FAIL (should NOT fail)'	'FAIL (should NOT fail)'	'FAIL (should NOT fail)'	'FAIL (should NOT fail)'	'FAIL (should NOT fail)'	'FAIL (should NOT fail)'	'FAIL (should NOT fail)'	'true'	'FAIL (should NOT fail)'	'FAIL (should NOT fail)'	'FAIL (should NOT fail)'	'FAIL (should NOT fail)'	'FAIL (should NOT fail)'	'true'	'FAIL (should NOT fail)'	'FAIL (should NOT fail)'	'true'
'Synthesis of L-kynurenine from tryptophan'	'true'	'true'	'true'	'FAIL (should NOT fail)'	'FAIL (should NOT fail)'	'true'	'true'	'true'	'true'	'true'	'true'	'FAIL (should NOT fail)'	'true'	'true'	'true'	'true'	'true'	'true'	'true'	'FAIL (should NOT fail)'	'true'	'true'	'true'	'FAIL (should NOT fail)'	'true'	'true'	'true'	'FAIL (should NOT fail)'	'true'	'FAIL (should NOT fail)'	'true'	'true'
'Synthesis of N-formylanthranilate from tryptophan'	'FAIL (should NOT fail)'	'FAIL (should NOT fail)'	'FAIL (should NOT fail)'	'FAIL (should NOT fail)'	'FAIL (should NOT fail)'	'FAIL (should NOT fail)'	'FAIL (should NOT fail)'	'FAIL (should NOT fail)'	'FAIL (should NOT fail)'	'true'	'FAIL (should NOT fail)'	'FAIL (should NOT fail)'	'true'	'true'	'FAIL (should NOT fail)'	'FAIL (should NOT fail)'	'true'	'true'	'FAIL (should NOT fail)'	'FAIL (should NOT fail)'	'FAIL (should NOT fail)'	'true'	'FAIL (should NOT fail)'	'FAIL (should NOT fail)'	'FAIL (should NOT fail)'	'FAIL (should NOT fail)'	'FAIL (should NOT fail)'	'FAIL (should NOT fail)'	'FAIL (should NOT fail)'	'FAIL (should NOT fail)'	'true'	'true'
'Synthesis of quinolinate from tryptophan'	'true'	'true'	'true'	'FAIL (should NOT fail)'	'FAIL (should NOT fail)'	'true'	'true'	'true'	'true'	'FAIL (should NOT fail)'	'true'	'FAIL (should NOT fail)'	'FAIL (should NOT fail)'	'true'	'true'	'true'	'FAIL (should NOT fail)'	'FAIL (should NOT fail)'	'true'	'FAIL (should NOT fail)'	'true'	'FAIL (should NOT fail)'	'FAIL (should NOT fail)'	'FAIL (should NOT fail)'	'true'	'true'	'true'	'FAIL (should NOT fail)'	'FAIL (should NOT fail)'	'FAIL (should NOT fail)'	'true'	'true'
'Synthesis of serotonin from tryptophan'	'true'	'FAIL (should NOT fail)'	'FAIL (should NOT fail)'	'FAIL (should NOT fail)'	'FAIL (should NOT fail)'	'FAIL (should NOT fail)'	'FAIL (should NOT fail)'	'FAIL (should NOT fail)'	'FAIL (should NOT fail)'	'FAIL (should NOT fail)'	'FAIL (should NOT fail)'	'FAIL (should NOT fail)'	'true'	'true'	'true'	'FAIL (should NOT fail)'	'FAIL (should NOT fail)'	'FAIL (should NOT fail)'	'FAIL (should NOT fail)'	'FAIL (should NOT fail)'	'FAIL (should NOT fail)'	'FAIL (should NOT fail)'	'FAIL (should NOT fail)'	'FAIL (should NOT fail)'	'FAIL (should NOT fail)'	'FAIL (should NOT fail)'	'FAIL (should NOT fail)'	'FAIL (should NOT fail)'	'FAIL (should NOT fail)'	'FAIL (should NOT fail)'	'FAIL (should NOT fail)'	'FAIL (should NOT fail)'
'Tyrosine synthesis'	'FAIL (should fail)'	'FAIL (should fail)'	'FAIL (should fail)'	'FAIL (should fail)'	'FAIL (should fail)'	'FAIL (should fail)'	'FAIL (should fail)'	'FAIL (should fail)'	'FAIL (should fail)'	'FAIL (should fail)'	'FAIL (should fail)'	'FAIL (should fail)'	'FAIL (should fail)'	'FAIL (should fail)'	'FAIL (should fail)'	'FAIL (should fail)'	'FAIL (should fail)'	'FAIL (should fail)'	'FAIL (should fail)'	'FAIL (should fail)'	'FAIL (should fail)'	'FAIL (should fail)'	'FAIL (should fail)'	'FAIL (should fail)'	'FAIL (should fail)'	'FAIL (should fail)'	'FAIL (should fail)'	'FAIL (should fail)'	'FAIL (should fail)'	'FAIL (should fail)'	'FAIL (should fail)'	'FAIL (should fail)'
'Tyrosine synthesis (need phenylalanine)'	'true'	'true'	'true'	'true'	'true'	'true'	'true'	'true'	'FAIL (should NOT fail)'	'true'	'true'	'true'	'true'	'true'	'true'	'true'	'true'	'FAIL (should NOT fail)'	'true'	'true'	'true'	'true'	'true'	'true'	'true'	'true'	'true'	'true'	'true'	'true'	'true'	'true'
'Tyrosine degradation'	'true'	'FAIL (should NOT fail)'	'FAIL (should NOT fail)'	'FAIL (should NOT fail)'	'FAIL (should NOT fail)'	'FAIL (should NOT fail)'	'FAIL (should NOT fail)'	'FAIL (should NOT fail)'	'FAIL (should NOT fail)'	'FAIL (should NOT fail)'	'true'	'true'	'FAIL (should NOT fail)'	'FAIL (should NOT fail)'	'true'	'FAIL (should NOT fail)'	'FAIL (should NOT fail)'	'FAIL (should NOT fail)'	'FAIL (should NOT fail)'	'FAIL (should NOT fail)'	'FAIL (should NOT fail)'	'FAIL (should NOT fail)'	'true'	'FAIL (should NOT fail)'	'FAIL (should NOT fail)'	'FAIL (should NOT fail)'	'FAIL (should NOT fail)'	'FAIL (should NOT fail)'	'true'	'FAIL (should NOT fail)'	'FAIL (should NOT fail)'	'true'
'Tyrosine to adrenaline'	'true'	'FAIL (should NOT fail)'	'true'	'FAIL (should NOT fail)'	'FAIL (should NOT fail)'	'FAIL (should NOT fail)'	'FAIL (should NOT fail)'	'FAIL (should NOT fail)'	'FAIL (should NOT fail)'	'FAIL (should NOT fail)'	'true'	'FAIL (should NOT fail)'	'FAIL (should NOT fail)'	'FAIL (should NOT fail)'	'true'	'true'	'FAIL (should NOT fail)'	'FAIL (should NOT fail)'	'true'	'FAIL (should NOT fail)'	'FAIL (should NOT fail)'	'FAIL (should NOT fail)'	'true'	'FAIL (should NOT fail)'	'FAIL (should NOT fail)'	'FAIL (should NOT fail)'	'true'	'FAIL (should NOT fail)'	'true'	'FAIL (should NOT fail)'	'true'	'true'
'Tyrosine to dopamine'	'true'	'FAIL (should NOT fail)'	'true'	'FAIL (should NOT fail)'	'FAIL (should NOT fail)'	'FAIL (should NOT fail)'	'FAIL (should NOT fail)'	'FAIL (should NOT fail)'	'FAIL (should NOT fail)'	'FAIL (should NOT fail)'	'true'	'FAIL (should NOT fail)'	'FAIL (should NOT fail)'	'FAIL (should NOT fail)'	'true'	'true'	'FAIL (should NOT fail)'	'FAIL (should NOT fail)'	'true'	'FAIL (should NOT fail)'	'FAIL (should NOT fail)'	'FAIL (should NOT fail)'	'true'	'FAIL (should NOT fail)'	'FAIL (should NOT fail)'	'FAIL (should NOT fail)'	'true'	'FAIL (should NOT fail)'	'true'	'FAIL (should NOT fail)'	'true'	'true'
'Tyrosine to acetoacetate and fumarate'	'true'	'true'	'FAIL (should NOT fail)'	'FAIL (should NOT fail)'	'true'	'true'	'true'	'FAIL (should NOT fail)'	'true'	'FAIL (should NOT fail)'	'true'	'true'	'true'	'true'	'true'	'FAIL (should NOT fail)'	'FAIL (should NOT fail)'	'FAIL (should NOT fail)'	'FAIL (should NOT fail)'	'true'	'true'	'true'	'true'	'FAIL (should NOT fail)'	'true'	'FAIL (should NOT fail)'	'FAIL (should NOT fail)'	'FAIL (should NOT fail)'	'true'	'true'	'true'	'true'
'Valine synthesis'	'FAIL (should fail)'	'FAIL (should fail)'	'FAIL (should fail)'	'FAIL (should fail)'	'FAIL (should fail)'	'FAIL (should fail)'	'FAIL (should fail)'	'FAIL (should fail)'	'FAIL (should fail)'	'FAIL (should fail)'	'FAIL (should fail)'	'FAIL (should fail)'	'FAIL (should fail)'	'FAIL (should fail)'	'FAIL (should fail)'	'FAIL (should fail)'	'FAIL (should fail)'	'FAIL (should fail)'	'FAIL (should fail)'	'FAIL (should fail)'	'FAIL (should fail)'	'FAIL (should fail)'	'FAIL (should fail)'	'FAIL (should fail)'	'FAIL (should fail)'	'FAIL (should fail)'	'FAIL (should fail)'	'FAIL (should fail)'	'FAIL (should fail)'	'FAIL (should fail)'	'FAIL (should fail)'	'FAIL (should fail)'
'Valine degradation'	'true'	'FAIL (should NOT fail)'	'FAIL (should NOT fail)'	'FAIL (should NOT fail)'	'FAIL (should NOT fail)'	'FAIL (should NOT fail)'	'FAIL (should NOT fail)'	'FAIL (should NOT fail)'	'FAIL (should NOT fail)'	'FAIL (should NOT fail)'	'true'	'FAIL (should NOT fail)'	'FAIL (should NOT fail)'	'FAIL (should NOT fail)'	'true'	'FAIL (should NOT fail)'	'FAIL (should NOT fail)'	'FAIL (should NOT fail)'	'FAIL (should NOT fail)'	'FAIL (should NOT fail)'	'FAIL (should NOT fail)'	'FAIL (should NOT fail)'	'true'	'true'	'FAIL (should NOT fail)'	'FAIL (should NOT fail)'	'FAIL (should NOT fail)'	'FAIL (should NOT fail)'	'true'	'FAIL (should NOT fail)'	'FAIL (should NOT fail)'	'true'
'Valine to succinyl-coA'	'true'	'FAIL (should NOT fail)'	'FAIL (should NOT fail)'	'FAIL (should NOT fail)'	'FAIL (should NOT fail)'	'FAIL (should NOT fail)'	'FAIL (should NOT fail)'	'FAIL (should NOT fail)'	'FAIL (should NOT fail)'	'FAIL (should NOT fail)'	'FAIL (should NOT fail)'	'FAIL (should NOT fail)'	'FAIL (should NOT fail)'	'FAIL (should NOT fail)'	'FAIL (should NOT fail)'	'FAIL (should NOT fail)'	'FAIL (should NOT fail)'	'FAIL (should NOT fail)'	'FAIL (should NOT fail)'	'FAIL (should NOT fail)'	'FAIL (should NOT fail)'	'FAIL (should NOT fail)'	'true'	'FAIL (should NOT fail)'	'FAIL (should NOT fail)'	'FAIL (should NOT fail)'	'FAIL (should NOT fail)'	'FAIL (should NOT fail)'	'true'	'FAIL (should NOT fail)'	'FAIL (should NOT fail)'	'true'
'Hydroxymethylglutaryl-CoA synthesis'	'true'	'FAIL (should NOT fail)'	'FAIL (should NOT fail)'	'FAIL (should NOT fail)'	'true'	'true'	'true'	'FAIL (should NOT fail)'	'FAIL (should NOT fail)'	'FAIL (should NOT fail)'	'true'	'true'	'FAIL (should NOT fail)'	'FAIL (should NOT fail)'	'true'	'FAIL (should NOT fail)'	'FAIL (should NOT fail)'	'FAIL (should NOT fail)'	'FAIL (should NOT fail)'	'FAIL (should NOT fail)'	'true'	'FAIL (should NOT fail)'	'true'	'true'	'FAIL (should NOT fail)'	'true'	'true'	'true'	'true'	'true'	'FAIL (should NOT fail)'	'true'
'Cholesterol synthesis'	'true'	'FAIL (should NOT fail)'	'FAIL (should NOT fail)'	'FAIL (should NOT fail)'	'FAIL (should NOT fail)'	'FAIL (should NOT fail)'	'FAIL (should NOT fail)'	'FAIL (should NOT fail)'	'FAIL (should NOT fail)'	'FAIL (should NOT fail)'	'true'	'true'	'FAIL (should NOT fail)'	'FAIL (should NOT fail)'	'true'	'FAIL (should NOT fail)'	'FAIL (should NOT fail)'	'FAIL (should NOT fail)'	'FAIL (should NOT fail)'	'FAIL (should NOT fail)'	'FAIL (should NOT fail)'	'FAIL (should NOT fail)'	'true'	'true'	'FAIL (should NOT fail)'	'FAIL (should NOT fail)'	'FAIL (should NOT fail)'	'FAIL (should NOT fail)'	'true'	'FAIL (should NOT fail)'	'FAIL (should NOT fail)'	'true'
'Acetoacetate synthesis'	'true'	'FAIL (should NOT fail)'	'FAIL (should NOT fail)'	'FAIL (should NOT fail)'	'FAIL (should NOT fail)'	'true'	'true'	'FAIL (should NOT fail)'	'FAIL (should NOT fail)'	'FAIL (should NOT fail)'	'true'	'true'	'FAIL (should NOT fail)'	'FAIL (should NOT fail)'	'true'	'FAIL (should NOT fail)'	'FAIL (should NOT fail)'	'FAIL (should NOT fail)'	'FAIL (should NOT fail)'	'FAIL (should NOT fail)'	'true'	'FAIL (should NOT fail)'	'true'	'true'	'FAIL (should NOT fail)'	'true'	'FAIL (should NOT fail)'	'true'	'true'	'true'	'FAIL (should NOT fail)'	'true'
'Mevalonate synthesis'	'true'	'true'	'true'	'true'	'true'	'true'	'true'	'true'	'true'	'true'	'true'	'true'	'true'	'true'	'true'	'true'	'true'	'true'	'true'	'true'	'true'	'true'	'true'	'true'	'true'	'true'	'true'	'true'	'true'	'true'	'true'	'true'
'Farnesyl-pyrophosphate synthesis'	'true'	'true'	'true'	'true'	'true'	'FAIL (should NOT fail)'	'true'	'true'	'true'	'FAIL (should NOT fail)'	'true'	'true'	'true'	'true'	'true'	'true'	'FAIL (should NOT fail)'	'FAIL (should NOT fail)'	'FAIL (should NOT fail)'	'true'	'FAIL (should NOT fail)'	'FAIL (should NOT fail)'	'true'	'true'	'true'	'FAIL (should NOT fail)'	'true'	'true'	'true'	'true'	'true'	'true'
'Glycerol-3-phosphate synthesis'	'true'	'true'	'true'	'true'	'true'	'true'	'true'	'true'	'true'	'true'	'true'	'true'	'true'	'true'	'true'	'true'	'true'	'true'	'true'	'true'	'true'	'true'	'true'	'true'	'true'	'FAIL (should NOT fail)'	'true'	'true'	'true'	'true'	'true'	'true'
'Phosphatidyl-choline synthesis'	'true'	'FAIL (should NOT fail)'	'FAIL (should NOT fail)'	'FAIL (should NOT fail)'	'FAIL (should NOT fail)'	'FAIL (should NOT fail)'	'FAIL (should NOT fail)'	'FAIL (should NOT fail)'	'FAIL (should NOT fail)'	'FAIL (should NOT fail)'	'true'	'true'	'FAIL (should NOT fail)'	'FAIL (should NOT fail)'	'true'	'true'	'FAIL (should NOT fail)'	'FAIL (should NOT fail)'	'FAIL (should NOT fail)'	'FAIL (should NOT fail)'	'FAIL (should NOT fail)'	'FAIL (should NOT fail)'	'true'	'true'	'FAIL (should NOT fail)'	'FAIL (should NOT fail)'	'true'	'FAIL (should NOT fail)'	'true'	'true'	'true'	'true'
'Phosphatidyl-ethanolamine synthesis'	'true'	'FAIL (should NOT fail)'	'FAIL (should NOT fail)'	'FAIL (should NOT fail)'	'FAIL (should NOT fail)'	'FAIL (should NOT fail)'	'FAIL (should NOT fail)'	'FAIL (should NOT fail)'	'FAIL (should NOT fail)'	'FAIL (should NOT fail)'	'true'	'true'	'FAIL (should NOT fail)'	'FAIL (should NOT fail)'	'true'	'true'	'FAIL (should NOT fail)'	'FAIL (should NOT fail)'	'FAIL (should NOT fail)'	'FAIL (should NOT fail)'	'FAIL (should NOT fail)'	'FAIL (should NOT fail)'	'true'	'true'	'FAIL (should NOT fail)'	'FAIL (should NOT fail)'	'true'	'FAIL (should NOT fail)'	'true'	'true'	'true'	'true'
'Phosphatidyl-serine synthesis'	'true'	'FAIL (should NOT fail)'	'FAIL (should NOT fail)'	'FAIL (should NOT fail)'	'FAIL (should NOT fail)'	'FAIL (should NOT fail)'	'FAIL (should NOT fail)'	'FAIL (should NOT fail)'	'FAIL (should NOT fail)'	'FAIL (should NOT fail)'	'true'	'true'	'FAIL (should NOT fail)'	'FAIL (should NOT fail)'	'true'	'true'	'FAIL (should NOT fail)'	'FAIL (should NOT fail)'	'FAIL (should NOT fail)'	'FAIL (should NOT fail)'	'FAIL (should NOT fail)'	'FAIL (should NOT fail)'	'true'	'true'	'FAIL (should NOT fail)'	'FAIL (should NOT fail)'	'true'	'FAIL (should NOT fail)'	'true'	'true'	'true'	'true'
'Phosphatidyl-inositol synthesis'	'true'	'FAIL (should NOT fail)'	'FAIL (should NOT fail)'	'FAIL (should NOT fail)'	'FAIL (should NOT fail)'	'FAIL (should NOT fail)'	'FAIL (should NOT fail)'	'FAIL (should NOT fail)'	'FAIL (should NOT fail)'	'FAIL (should NOT fail)'	'true'	'true'	'FAIL (should NOT fail)'	'FAIL (should NOT fail)'	'true'	'true'	'FAIL (should NOT fail)'	'FAIL (should NOT fail)'	'FAIL (should NOT fail)'	'FAIL (should NOT fail)'	'FAIL (should NOT fail)'	'FAIL (should NOT fail)'	'true'	'true'	'FAIL (should NOT fail)'	'FAIL (should NOT fail)'	'true'	'FAIL (should NOT fail)'	'true'	'true'	'true'	'true'
'Cardiolipin synthesis'	'true'	'FAIL (should NOT fail)'	'FAIL (should NOT fail)'	'FAIL (should NOT fail)'	'FAIL (should NOT fail)'	'FAIL (should NOT fail)'	'FAIL (should NOT fail)'	'FAIL (should NOT fail)'	'FAIL (should NOT fail)'	'FAIL (should NOT fail)'	'FAIL (should NOT fail)'	'true'	'FAIL (should NOT fail)'	'FAIL (should NOT fail)'	'FAIL (should NOT fail)'	'FAIL (should NOT fail)'	'FAIL (should NOT fail)'	'FAIL (should NOT fail)'	'FAIL (should NOT fail)'	'FAIL (should NOT fail)'	'FAIL (should NOT fail)'	'FAIL (should NOT fail)'	'true'	'FAIL (should NOT fail)'	'FAIL (should NOT fail)'	'FAIL (should NOT fail)'	'FAIL (should NOT fail)'	'FAIL (should NOT fail)'	'true'	'FAIL (should NOT fail)'	'FAIL (should NOT fail)'	'FAIL (should NOT fail)'
'Triacylglycerol synthesis'	'true'	'FAIL (should NOT fail)'	'FAIL (should NOT fail)'	'FAIL (should NOT fail)'	'FAIL (should NOT fail)'	'FAIL (should NOT fail)'	'FAIL (should NOT fail)'	'FAIL (should NOT fail)'	'FAIL (should NOT fail)'	'FAIL (should NOT fail)'	'true'	'true'	'FAIL (should NOT fail)'	'FAIL (should NOT fail)'	'true'	'FAIL (should NOT fail)'	'FAIL (should NOT fail)'	'FAIL (should NOT fail)'	'FAIL (should NOT fail)'	'FAIL (should NOT fail)'	'FAIL (should NOT fail)'	'FAIL (should NOT fail)'	'true'	'true'	'FAIL (should NOT fail)'	'FAIL (should NOT fail)'	'FAIL (should NOT fail)'	'FAIL (should NOT fail)'	'true'	'FAIL (should NOT fail)'	'FAIL (should NOT fail)'	'true'
'Sphingomyelin synthesis'	'true'	'FAIL (should NOT fail)'	'FAIL (should NOT fail)'	'FAIL (should NOT fail)'	'FAIL (should NOT fail)'	'FAIL (should NOT fail)'	'FAIL (should NOT fail)'	'FAIL (should NOT fail)'	'FAIL (should NOT fail)'	'FAIL (should NOT fail)'	'true'	'true'	'FAIL (should NOT fail)'	'FAIL (should NOT fail)'	'true'	'true'	'FAIL (should NOT fail)'	'FAIL (should NOT fail)'	'FAIL (should NOT fail)'	'FAIL (should NOT fail)'	'FAIL (should NOT fail)'	'FAIL (should NOT fail)'	'true'	'true'	'FAIL (should NOT fail)'	'FAIL (should NOT fail)'	'FAIL (should NOT fail)'	'FAIL (should NOT fail)'	'true'	'FAIL (should NOT fail)'	'FAIL (should NOT fail)'	'true'
'Ceramide synthesis'	'true'	'FAIL (should NOT fail)'	'FAIL (should NOT fail)'	'FAIL (should NOT fail)'	'FAIL (should NOT fail)'	'FAIL (should NOT fail)'	'FAIL (should NOT fail)'	'FAIL (should NOT fail)'	'FAIL (should NOT fail)'	'FAIL (should NOT fail)'	'true'	'true'	'FAIL (should NOT fail)'	'FAIL (should NOT fail)'	'true'	'true'	'FAIL (should NOT fail)'	'FAIL (should NOT fail)'	'FAIL (should NOT fail)'	'FAIL (should NOT fail)'	'FAIL (should NOT fail)'	'FAIL (should NOT fail)'	'true'	'true'	'FAIL (should NOT fail)'	'FAIL (should NOT fail)'	'true'	'FAIL (should NOT fail)'	'true'	'true'	'true'	'true'
'Palmitate synthesis'	'true'	'FAIL (should NOT fail)'	'FAIL (should NOT fail)'	'FAIL (should NOT fail)'	'FAIL (should NOT fail)'	'FAIL (should NOT fail)'	'FAIL (should NOT fail)'	'FAIL (should NOT fail)'	'FAIL (should NOT fail)'	'FAIL (should NOT fail)'	'true'	'FAIL (should NOT fail)'	'FAIL (should NOT fail)'	'FAIL (should NOT fail)'	'true'	'FAIL (should NOT fail)'	'FAIL (should NOT fail)'	'FAIL (should NOT fail)'	'FAIL (should NOT fail)'	'FAIL (should NOT fail)'	'FAIL (should NOT fail)'	'FAIL (should NOT fail)'	'true'	'FAIL (should NOT fail)'	'FAIL (should NOT fail)'	'FAIL (should NOT fail)'	'FAIL (should NOT fail)'	'FAIL (should NOT fail)'	'true'	'FAIL (should NOT fail)'	'FAIL (should NOT fail)'	'true'
'Palmitate degradation'	'true'	'FAIL (should NOT fail)'	'FAIL (should NOT fail)'	'FAIL (should NOT fail)'	'FAIL (should NOT fail)'	'FAIL (should NOT fail)'	'FAIL (should NOT fail)'	'FAIL (should NOT fail)'	'FAIL (should NOT fail)'	'FAIL (should NOT fail)'	'true'	'true'	'FAIL (should NOT fail)'	'FAIL (should NOT fail)'	'true'	'FAIL (should NOT fail)'	'FAIL (should NOT fail)'	'FAIL (should NOT fail)'	'FAIL (should NOT fail)'	'FAIL (should NOT fail)'	'FAIL (should NOT fail)'	'FAIL (should NOT fail)'	'true'	'true'	'FAIL (should NOT fail)'	'FAIL (should NOT fail)'	'FAIL (should NOT fail)'	'FAIL (should NOT fail)'	'true'	'FAIL (should NOT fail)'	'FAIL (should NOT fail)'	'true'
'Palmitolate synthesis'	'true'	'FAIL (should NOT fail)'	'FAIL (should NOT fail)'	'FAIL (should NOT fail)'	'FAIL (should NOT fail)'	'FAIL (should NOT fail)'	'FAIL (should NOT fail)'	'FAIL (should NOT fail)'	'FAIL (should NOT fail)'	'FAIL (should NOT fail)'	'true'	'true'	'FAIL (should NOT fail)'	'FAIL (should NOT fail)'	'true'	'FAIL (should NOT fail)'	'FAIL (should NOT fail)'	'FAIL (should NOT fail)'	'FAIL (should NOT fail)'	'FAIL (should NOT fail)'	'FAIL (should NOT fail)'	'FAIL (should NOT fail)'	'true'	'true'	'FAIL (should NOT fail)'	'FAIL (should NOT fail)'	'FAIL (should NOT fail)'	'FAIL (should NOT fail)'	'true'	'FAIL (should NOT fail)'	'FAIL (should NOT fail)'	'true'
'Palmitolate degradation'	'true'	'FAIL (should NOT fail)'	'FAIL (should NOT fail)'	'FAIL (should NOT fail)'	'FAIL (should NOT fail)'	'FAIL (should NOT fail)'	'FAIL (should NOT fail)'	'FAIL (should NOT fail)'	'FAIL (should NOT fail)'	'FAIL (should NOT fail)'	'true'	'true'	'FAIL (should NOT fail)'	'FAIL (should NOT fail)'	'true'	'FAIL (should NOT fail)'	'FAIL (should NOT fail)'	'FAIL (should NOT fail)'	'FAIL (should NOT fail)'	'FAIL (should NOT fail)'	'FAIL (should NOT fail)'	'FAIL (should NOT fail)'	'true'	'true'	'FAIL (should NOT fail)'	'FAIL (should NOT fail)'	'FAIL (should NOT fail)'	'FAIL (should NOT fail)'	'true'	'FAIL (should NOT fail)'	'FAIL (should NOT fail)'	'true'
'cis-vaccenic acid synthesis'	'true'	'FAIL (should NOT fail)'	'FAIL (should NOT fail)'	'FAIL (should NOT fail)'	'FAIL (should NOT fail)'	'FAIL (should NOT fail)'	'FAIL (should NOT fail)'	'FAIL (should NOT fail)'	'FAIL (should NOT fail)'	'FAIL (should NOT fail)'	'true'	'true'	'FAIL (should NOT fail)'	'FAIL (should NOT fail)'	'true'	'FAIL (should NOT fail)'	'FAIL (should NOT fail)'	'FAIL (should NOT fail)'	'FAIL (should NOT fail)'	'FAIL (should NOT fail)'	'FAIL (should NOT fail)'	'FAIL (should NOT fail)'	'true'	'true'	'FAIL (should NOT fail)'	'FAIL (should NOT fail)'	'FAIL (should NOT fail)'	'FAIL (should NOT fail)'	'true'	'FAIL (should NOT fail)'	'FAIL (should NOT fail)'	'true'
'cis-vaccenic acid degradation'	'true'	'FAIL (should NOT fail)'	'FAIL (should NOT fail)'	'FAIL (should NOT fail)'	'FAIL (should NOT fail)'	'FAIL (should NOT fail)'	'FAIL (should NOT fail)'	'FAIL (should NOT fail)'	'FAIL (should NOT fail)'	'FAIL (should NOT fail)'	'true'	'true'	'FAIL (should NOT fail)'	'FAIL (should NOT fail)'	'true'	'FAIL (should NOT fail)'	'FAIL (should NOT fail)'	'FAIL (should NOT fail)'	'FAIL (should NOT fail)'	'FAIL (should NOT fail)'	'FAIL (should NOT fail)'	'FAIL (should NOT fail)'	'true'	'true'	'FAIL (should NOT fail)'	'FAIL (should NOT fail)'	'FAIL (should NOT fail)'	'FAIL (should NOT fail)'	'true'	'FAIL (should NOT fail)'	'FAIL (should NOT fail)'	'true'
'Elaidate synthesis'	'true'	'FAIL (should NOT fail)'	'FAIL (should NOT fail)'	'FAIL (should NOT fail)'	'FAIL (should NOT fail)'	'FAIL (should NOT fail)'	'FAIL (should NOT fail)'	'FAIL (should NOT fail)'	'FAIL (should NOT fail)'	'FAIL (should NOT fail)'	'true'	'true'	'FAIL (should NOT fail)'	'FAIL (should NOT fail)'	'true'	'FAIL (should NOT fail)'	'FAIL (should NOT fail)'	'FAIL (should NOT fail)'	'FAIL (should NOT fail)'	'FAIL (should NOT fail)'	'FAIL (should NOT fail)'	'FAIL (should NOT fail)'	'true'	'true'	'FAIL (should NOT fail)'	'FAIL (should NOT fail)'	'FAIL (should NOT fail)'	'FAIL (should NOT fail)'	'true'	'FAIL (should NOT fail)'	'FAIL (should NOT fail)'	'true'
'Elaidate degradation'	'true'	'FAIL (should NOT fail)'	'FAIL (should NOT fail)'	'FAIL (should NOT fail)'	'FAIL (should NOT fail)'	'FAIL (should NOT fail)'	'FAIL (should NOT fail)'	'FAIL (should NOT fail)'	'FAIL (should NOT fail)'	'FAIL (should NOT fail)'	'true'	'true'	'FAIL (should NOT fail)'	'FAIL (should NOT fail)'	'true'	'FAIL (should NOT fail)'	'FAIL (should NOT fail)'	'FAIL (should NOT fail)'	'FAIL (should NOT fail)'	'FAIL (should NOT fail)'	'FAIL (should NOT fail)'	'FAIL (should NOT fail)'	'true'	'true'	'FAIL (should NOT fail)'	'FAIL (should NOT fail)'	'FAIL (should NOT fail)'	'FAIL (should NOT fail)'	'true'	'FAIL (should NOT fail)'	'FAIL (should NOT fail)'	'true'
'Linolenate synthesis'	'PASS (should fail)'	'FAIL (should fail)'	'FAIL (should fail)'	'FAIL (should fail)'	'FAIL (should fail)'	'FAIL (should fail)'	'FAIL (should fail)'	'FAIL (should fail)'	'FAIL (should fail)'	'FAIL (should fail)'	'PASS (should fail)'	'PASS (should fail)'	'FAIL (should fail)'	'FAIL (should fail)'	'PASS (should fail)'	'FAIL (should fail)'	'FAIL (should fail)'	'FAIL (should fail)'	'FAIL (should fail)'	'FAIL (should fail)'	'FAIL (should fail)'	'FAIL (should fail)'	'PASS (should fail)'	'PASS (should fail)'	'FAIL (should fail)'	'FAIL (should fail)'	'FAIL (should fail)'	'FAIL (should fail)'	'PASS (should fail)'	'FAIL (should fail)'	'FAIL (should fail)'	'PASS (should fail)'
'Linolenate degradation'	'true'	'FAIL (should NOT fail)'	'FAIL (should NOT fail)'	'FAIL (should NOT fail)'	'FAIL (should NOT fail)'	'FAIL (should NOT fail)'	'FAIL (should NOT fail)'	'FAIL (should NOT fail)'	'FAIL (should NOT fail)'	'FAIL (should NOT fail)'	'true'	'true'	'FAIL (should NOT fail)'	'FAIL (should NOT fail)'	'true'	'FAIL (should NOT fail)'	'FAIL (should NOT fail)'	'FAIL (should NOT fail)'	'FAIL (should NOT fail)'	'FAIL (should NOT fail)'	'FAIL (should NOT fail)'	'FAIL (should NOT fail)'	'true'	'true'	'FAIL (should NOT fail)'	'FAIL (should NOT fail)'	'FAIL (should NOT fail)'	'FAIL (should NOT fail)'	'true'	'FAIL (should NOT fail)'	'FAIL (should NOT fail)'	'true'
'Linoleate synthesis'	'PASS (should fail)'	'FAIL (should fail)'	'FAIL (should fail)'	'FAIL (should fail)'	'FAIL (should fail)'	'FAIL (should fail)'	'FAIL (should fail)'	'FAIL (should fail)'	'FAIL (should fail)'	'FAIL (should fail)'	'PASS (should fail)'	'PASS (should fail)'	'FAIL (should fail)'	'FAIL (should fail)'	'PASS (should fail)'	'FAIL (should fail)'	'FAIL (should fail)'	'FAIL (should fail)'	'FAIL (should fail)'	'FAIL (should fail)'	'FAIL (should fail)'	'FAIL (should fail)'	'PASS (should fail)'	'PASS (should fail)'	'FAIL (should fail)'	'FAIL (should fail)'	'FAIL (should fail)'	'FAIL (should fail)'	'PASS (should fail)'	'FAIL (should fail)'	'FAIL (should fail)'	'PASS (should fail)'
'Linoleate degradation'	'true'	'FAIL (should NOT fail)'	'FAIL (should NOT fail)'	'FAIL (should NOT fail)'	'FAIL (should NOT fail)'	'FAIL (should NOT fail)'	'FAIL (should NOT fail)'	'FAIL (should NOT fail)'	'FAIL (should NOT fail)'	'FAIL (should NOT fail)'	'true'	'true'	'FAIL (should NOT fail)'	'FAIL (should NOT fail)'	'true'	'FAIL (should NOT fail)'	'FAIL (should NOT fail)'	'FAIL (should NOT fail)'	'FAIL (should NOT fail)'	'FAIL (should NOT fail)'	'FAIL (should NOT fail)'	'FAIL (should NOT fail)'	'true'	'true'	'FAIL (should NOT fail)'	'FAIL (should NOT fail)'	'FAIL (should NOT fail)'	'FAIL (should NOT fail)'	'true'	'FAIL (should NOT fail)'	'FAIL (should NOT fail)'	'true'
'gamma-Linolenate synthesis'	'true'	'true'	'true'	'true'	'true'	'true'	'true'	'true'	'true'	'true'	'true'	'true'	'true'	'true'	'true'	'true'	'FAIL (should NOT fail)'	'true'	'true'	'true'	'true'	'true'	'true'	'true'	'true'	'true'	'true'	'true'	'true'	'true'	'true'	'true'
'gamma-Linolenate degradation'	'true'	'FAIL (should NOT fail)'	'FAIL (should NOT fail)'	'FAIL (should NOT fail)'	'FAIL (should NOT fail)'	'FAIL (should NOT fail)'	'FAIL (should NOT fail)'	'FAIL (should NOT fail)'	'FAIL (should NOT fail)'	'FAIL (should NOT fail)'	'true'	'true'	'FAIL (should NOT fail)'	'FAIL (should NOT fail)'	'true'	'FAIL (should NOT fail)'	'FAIL (should NOT fail)'	'FAIL (should NOT fail)'	'FAIL (should NOT fail)'	'FAIL (should NOT fail)'	'FAIL (should NOT fail)'	'FAIL (should NOT fail)'	'true'	'true'	'FAIL (should NOT fail)'	'FAIL (should NOT fail)'	'FAIL (should NOT fail)'	'FAIL (should NOT fail)'	'true'	'FAIL (should NOT fail)'	'FAIL (should NOT fail)'	'true'
'Arachidonate synthesis'	'true'	'FAIL (should NOT fail)'	'FAIL (should NOT fail)'	'FAIL (should NOT fail)'	'FAIL (should NOT fail)'	'FAIL (should NOT fail)'	'FAIL (should NOT fail)'	'FAIL (should NOT fail)'	'FAIL (should NOT fail)'	'FAIL (should NOT fail)'	'FAIL (should NOT fail)'	'FAIL (should NOT fail)'	'FAIL (should NOT fail)'	'FAIL (should NOT fail)'	'true'	'FAIL (should NOT fail)'	'FAIL (should NOT fail)'	'FAIL (should NOT fail)'	'FAIL (should NOT fail)'	'FAIL (should NOT fail)'	'FAIL (should NOT fail)'	'FAIL (should NOT fail)'	'true'	'FAIL (should NOT fail)'	'FAIL (should NOT fail)'	'FAIL (should NOT fail)'	'FAIL (should NOT fail)'	'FAIL (should NOT fail)'	'true'	'FAIL (should NOT fail)'	'FAIL (should NOT fail)'	'true'
'Arachidonate degradation'	'true'	'FAIL (should NOT fail)'	'FAIL (should NOT fail)'	'FAIL (should NOT fail)'	'FAIL (should NOT fail)'	'FAIL (should NOT fail)'	'FAIL (should NOT fail)'	'FAIL (should NOT fail)'	'FAIL (should NOT fail)'	'FAIL (should NOT fail)'	'FAIL (should NOT fail)'	'true'	'FAIL (should NOT fail)'	'FAIL (should NOT fail)'	'true'	'FAIL (should NOT fail)'	'FAIL (should NOT fail)'	'FAIL (should NOT fail)'	'FAIL (should NOT fail)'	'FAIL (should NOT fail)'	'FAIL (should NOT fail)'	'FAIL (should NOT fail)'	'true'	'FAIL (should NOT fail)'	'FAIL (should NOT fail)'	'FAIL (should NOT fail)'	'FAIL (should NOT fail)'	'FAIL (should NOT fail)'	'true'	'FAIL (should NOT fail)'	'FAIL (should NOT fail)'	'true'
'Synthesis of malonyl-coa'	'true'	'FAIL (should NOT fail)'	'FAIL (should NOT fail)'	'FAIL (should NOT fail)'	'FAIL (should NOT fail)'	'FAIL (should NOT fail)'	'FAIL (should NOT fail)'	'FAIL (should NOT fail)'	'FAIL (should NOT fail)'	'FAIL (should NOT fail)'	'true'	'true'	'FAIL (should NOT fail)'	'FAIL (should NOT fail)'	'true'	'FAIL (should NOT fail)'	'FAIL (should NOT fail)'	'FAIL (should NOT fail)'	'FAIL (should NOT fail)'	'FAIL (should NOT fail)'	'FAIL (should NOT fail)'	'FAIL (should NOT fail)'	'true'	'true'	'FAIL (should NOT fail)'	'true'	'FAIL (should NOT fail)'	'FAIL (should NOT fail)'	'true'	'FAIL (should NOT fail)'	'FAIL (should NOT fail)'	'true'
'Synthesis of palmitoyl-CoA'	'true'	'FAIL (should NOT fail)'	'FAIL (should NOT fail)'	'FAIL (should NOT fail)'	'FAIL (should NOT fail)'	'FAIL (should NOT fail)'	'FAIL (should NOT fail)'	'FAIL (should NOT fail)'	'FAIL (should NOT fail)'	'FAIL (should NOT fail)'	'true'	'true'	'FAIL (should NOT fail)'	'FAIL (should NOT fail)'	'true'	'FAIL (should NOT fail)'	'FAIL (should NOT fail)'	'FAIL (should NOT fail)'	'FAIL (should NOT fail)'	'FAIL (should NOT fail)'	'FAIL (should NOT fail)'	'FAIL (should NOT fail)'	'true'	'true'	'FAIL (should NOT fail)'	'FAIL (should NOT fail)'	'FAIL (should NOT fail)'	'FAIL (should NOT fail)'	'true'	'FAIL (should NOT fail)'	'FAIL (should NOT fail)'	'true'
'Taurochenodeoxycholate synthesis'	'true'	'FAIL (should NOT fail)'	'FAIL (should NOT fail)'	'FAIL (should NOT fail)'	'FAIL (should NOT fail)'	'FAIL (should NOT fail)'	'FAIL (should NOT fail)'	'FAIL (should NOT fail)'	'FAIL (should NOT fail)'	'FAIL (should NOT fail)'	'FAIL (should NOT fail)'	'FAIL (should NOT fail)'	'FAIL (should NOT fail)'	'FAIL (should NOT fail)'	'true'	'FAIL (should NOT fail)'	'FAIL (should NOT fail)'	'FAIL (should NOT fail)'	'FAIL (should NOT fail)'	'FAIL (should NOT fail)'	'FAIL (should NOT fail)'	'FAIL (should NOT fail)'	'true'	'FAIL (should NOT fail)'	'FAIL (should NOT fail)'	'FAIL (should NOT fail)'	'FAIL (should NOT fail)'	'FAIL (should NOT fail)'	'true'	'FAIL (should NOT fail)'	'FAIL (should NOT fail)'	'true'
'Glycochenodeoxycholate synthesis'	'FAIL (should NOT fail)'	'FAIL (should NOT fail)'	'FAIL (should NOT fail)'	'FAIL (should NOT fail)'	'FAIL (should NOT fail)'	'FAIL (should NOT fail)'	'FAIL (should NOT fail)'	'FAIL (should NOT fail)'	'FAIL (should NOT fail)'	'FAIL (should NOT fail)'	'FAIL (should NOT fail)'	'FAIL (should NOT fail)'	'FAIL (should NOT fail)'	'FAIL (should NOT fail)'	'FAIL (should NOT fail)'	'FAIL (should NOT fail)'	'FAIL (should NOT fail)'	'FAIL (should NOT fail)'	'FAIL (should NOT fail)'	'FAIL (should NOT fail)'	'FAIL (should NOT fail)'	'FAIL (should NOT fail)'	'FAIL (should NOT fail)'	'FAIL (should NOT fail)'	'FAIL (should NOT fail)'	'FAIL (should NOT fail)'	'FAIL (should NOT fail)'	'FAIL (should NOT fail)'	'FAIL (should NOT fail)'	'FAIL (should NOT fail)'	'FAIL (should NOT fail)'	'FAIL (should NOT fail)'
'tauro-cholate synthesis'	'true'	'FAIL (should NOT fail)'	'FAIL (should NOT fail)'	'FAIL (should NOT fail)'	'FAIL (should NOT fail)'	'FAIL (should NOT fail)'	'FAIL (should NOT fail)'	'FAIL (should NOT fail)'	'FAIL (should NOT fail)'	'FAIL (should NOT fail)'	'true'	'FAIL (should NOT fail)'	'FAIL (should NOT fail)'	'FAIL (should NOT fail)'	'true'	'FAIL (should NOT fail)'	'FAIL (should NOT fail)'	'FAIL (should NOT fail)'	'FAIL (should NOT fail)'	'FAIL (should NOT fail)'	'FAIL (should NOT fail)'	'FAIL (should NOT fail)'	'true'	'FAIL (should NOT fail)'	'FAIL (should NOT fail)'	'FAIL (should NOT fail)'	'FAIL (should NOT fail)'	'FAIL (should NOT fail)'	'true'	'FAIL (should NOT fail)'	'FAIL (should NOT fail)'	'true'
'glyco-cholate synthesis'	'true'	'FAIL (should NOT fail)'	'FAIL (should NOT fail)'	'FAIL (should NOT fail)'	'FAIL (should NOT fail)'	'FAIL (should NOT fail)'	'FAIL (should NOT fail)'	'FAIL (should NOT fail)'	'FAIL (should NOT fail)'	'FAIL (should NOT fail)'	'FAIL (should NOT fail)'	'FAIL (should NOT fail)'	'FAIL (should NOT fail)'	'FAIL (should NOT fail)'	'FAIL (should NOT fail)'	'FAIL (should NOT fail)'	'FAIL (should NOT fail)'	'FAIL (should NOT fail)'	'FAIL (should NOT fail)'	'FAIL (should NOT fail)'	'FAIL (should NOT fail)'	'FAIL (should NOT fail)'	'true'	'FAIL (should NOT fail)'	'FAIL (should NOT fail)'	'FAIL (should NOT fail)'	'FAIL (should NOT fail)'	'FAIL (should NOT fail)'	'true'	'FAIL (should NOT fail)'	'FAIL (should NOT fail)'	'FAIL (should NOT fail)'
'Synthesis of thromboxane from arachidonate'	'true'	'FAIL (should NOT fail)'	'true'	'true'	'FAIL (should NOT fail)'	'FAIL (should NOT fail)'	'FAIL (should NOT fail)'	'FAIL (should NOT fail)'	'true'	'FAIL (should NOT fail)'	'true'	'FAIL (should NOT fail)'	'FAIL (should NOT fail)'	'FAIL (should NOT fail)'	'FAIL (should NOT fail)'	'FAIL (should NOT fail)'	'FAIL (should NOT fail)'	'FAIL (should NOT fail)'	'FAIL (should NOT fail)'	'FAIL (should NOT fail)'	'FAIL (should NOT fail)'	'FAIL (should NOT fail)'	'true'	'true'	'FAIL (should NOT fail)'	'FAIL (should NOT fail)'	'true'	'FAIL (should NOT fail)'	'FAIL (should NOT fail)'	'FAIL (should NOT fail)'	'FAIL (should NOT fail)'	'FAIL (should NOT fail)'
'Synthesis of galactosyl glucosyl ceramide (link with ganglioside metabolism)'	'true'	'FAIL (should NOT fail)'	'FAIL (should NOT fail)'	'FAIL (should NOT fail)'	'FAIL (should NOT fail)'	'FAIL (should NOT fail)'	'FAIL (should NOT fail)'	'FAIL (should NOT fail)'	'FAIL (should NOT fail)'	'FAIL (should NOT fail)'	'true'	'true'	'FAIL (should NOT fail)'	'FAIL (should NOT fail)'	'true'	'FAIL (should NOT fail)'	'FAIL (should NOT fail)'	'FAIL (should NOT fail)'	'FAIL (should NOT fail)'	'FAIL (should NOT fail)'	'FAIL (should NOT fail)'	'FAIL (should NOT fail)'	'true'	'FAIL (should NOT fail)'	'FAIL (should NOT fail)'	'FAIL (should NOT fail)'	'FAIL (should NOT fail)'	'FAIL (should NOT fail)'	'true'	'FAIL (should NOT fail)'	'FAIL (should NOT fail)'	'true'
'Synthesis of glucocerebroside'	'true'	'FAIL (should NOT fail)'	'FAIL (should NOT fail)'	'FAIL (should NOT fail)'	'FAIL (should NOT fail)'	'FAIL (should NOT fail)'	'FAIL (should NOT fail)'	'FAIL (should NOT fail)'	'FAIL (should NOT fail)'	'true'	'true'	'true'	'FAIL (should NOT fail)'	'FAIL (should NOT fail)'	'true'	'FAIL (should NOT fail)'	'FAIL (should NOT fail)'	'FAIL (should NOT fail)'	'FAIL (should NOT fail)'	'true'	'FAIL (should NOT fail)'	'FAIL (should NOT fail)'	'true'	'true'	'FAIL (should NOT fail)'	'FAIL (should NOT fail)'	'FAIL (should NOT fail)'	'FAIL (should NOT fail)'	'true'	'FAIL (should NOT fail)'	'FAIL (should NOT fail)'	'true'
'Synthesis of globoside (link with globoside metabolism)'	'FAIL (should NOT fail)'	'FAIL (should NOT fail)'	'FAIL (should NOT fail)'	'FAIL (should NOT fail)'	'FAIL (should NOT fail)'	'FAIL (should NOT fail)'	'FAIL (should NOT fail)'	'FAIL (should NOT fail)'	'FAIL (should NOT fail)'	'FAIL (should NOT fail)'	'FAIL (should NOT fail)'	'true'	'FAIL (should NOT fail)'	'FAIL (should NOT fail)'	'FAIL (should NOT fail)'	'FAIL (should NOT fail)'	'FAIL (should NOT fail)'	'FAIL (should NOT fail)'	'FAIL (should NOT fail)'	'FAIL (should NOT fail)'	'FAIL (should NOT fail)'	'FAIL (should NOT fail)'	'FAIL (should NOT fail)'	'FAIL (should NOT fail)'	'FAIL (should NOT fail)'	'FAIL (should NOT fail)'	'FAIL (should NOT fail)'	'FAIL (should NOT fail)'	'FAIL (should NOT fail)'	'FAIL (should NOT fail)'	'FAIL (should NOT fail)'	'FAIL (should NOT fail)'
'NAD synthesis from nicotinamide'	'true'	'true'	'true'	'FAIL (should NOT fail)'	'FAIL (should NOT fail)'	'true'	'true'	'FAIL (should NOT fail)'	'true'	'FAIL (should NOT fail)'	'true'	'true'	'FAIL (should NOT fail)'	'true'	'true'	'FAIL (should NOT fail)'	'FAIL (should NOT fail)'	'FAIL (should NOT fail)'	'true'	'FAIL (should NOT fail)'	'FAIL (should NOT fail)'	'FAIL (should NOT fail)'	'true'	'true'	'true'	'true'	'true'	'FAIL (should NOT fail)'	'true'	'FAIL (should NOT fail)'	'FAIL (should NOT fail)'	'true'
'FAD synthesis'	'true'	'true'	'true'	'true'	'true'	'FAIL (should NOT fail)'	'true'	'true'	'true'	'true'	'true'	'true'	'true'	'FAIL (should NOT fail)'	'true'	'true'	'FAIL (should NOT fail)'	'FAIL (should NOT fail)'	'true'	'true'	'FAIL (should NOT fail)'	'FAIL (should NOT fail)'	'true'	'true'	'true'	'true'	'true'	'FAIL (should NOT fail)'	'true'	'true'	'true'	'true'
'Synthesis of coenzyme A'	'true'	'FAIL (should NOT fail)'	'FAIL (should NOT fail)'	'FAIL (should NOT fail)'	'FAIL (should NOT fail)'	'FAIL (should NOT fail)'	'FAIL (should NOT fail)'	'FAIL (should NOT fail)'	'FAIL (should NOT fail)'	'FAIL (should NOT fail)'	'true'	'FAIL (should NOT fail)'	'FAIL (should NOT fail)'	'FAIL (should NOT fail)'	'true'	'FAIL (should NOT fail)'	'FAIL (should NOT fail)'	'FAIL (should NOT fail)'	'FAIL (should NOT fail)'	'FAIL (should NOT fail)'	'FAIL (should NOT fail)'	'FAIL (should NOT fail)'	'FAIL (should NOT fail)'	'true'	'FAIL (should NOT fail)'	'FAIL (should NOT fail)'	'FAIL (should NOT fail)'	'FAIL (should NOT fail)'	'true'	'FAIL (should NOT fail)'	'FAIL (should NOT fail)'	'true'
'Synthesis of ubiquinone from tyrosine'	'FAIL (should NOT fail)'	'true'	'FAIL (should NOT fail)'	'FAIL (should NOT fail)'	'true'	'true'	'true'	'true'	'true'	'true'	'FAIL (should NOT fail)'	'true'	'true'	'true'	'FAIL (should NOT fail)'	'true'	'FAIL (should NOT fail)'	'FAIL (should NOT fail)'	'FAIL (should NOT fail)'	'true'	'true'	'FAIL (should NOT fail)'	'true'	'FAIL (should NOT fail)'	'true'	'true'	'FAIL (should NOT fail)'	'true'	'true'	'true'	'true'	'true'
'Tetrahydrofolate synthesis'	'true'	'FAIL (should NOT fail)'	'FAIL (should NOT fail)'	'FAIL (should NOT fail)'	'FAIL (should NOT fail)'	'FAIL (should NOT fail)'	'FAIL (should NOT fail)'	'true'	'FAIL (should NOT fail)'	'true'	'true'	'FAIL (should NOT fail)'	'FAIL (should NOT fail)'	'true'	'true'	'FAIL (should NOT fail)'	'FAIL (should NOT fail)'	'FAIL (should NOT fail)'	'FAIL (should NOT fail)'	'FAIL (should NOT fail)'	'FAIL (should NOT fail)'	'FAIL (should NOT fail)'	'true'	'FAIL (should NOT fail)'	'FAIL (should NOT fail)'	'FAIL (should NOT fail)'	'FAIL (should NOT fail)'	'true'	'true'	'FAIL (should NOT fail)'	'FAIL (should NOT fail)'	'true'
'Pyridoxal-phosphate synthesis'	'true'	'true'	'true'	'true'	'true'	'true'	'true'	'FAIL (should NOT fail)'	'true'	'true'	'true'	'true'	'true'	'FAIL (should NOT fail)'	'true'	'FAIL (should NOT fail)'	'true'	'true'	'true'	'FAIL (should NOT fail)'	'true'	'true'	'true'	'true'	'true'	'true'	'FAIL (should NOT fail)'	'true'	'true'	'true'	'true'	'true'
'Synthesis of bilirubin'	'true'	'true'	'true'	'true'	'true'	'true'	'true'	'true'	'true'	'true'	'true'	'true'	'true'	'true'	'true'	'true'	'true'	'FAIL (should NOT fail)'	'true'	'true'	'true'	'true'	'true'	'true'	'true'	'true'	'true'	'true'	'true'	'true'	'true'	'true'
'Heme synthesis'	'true'	'FAIL (should NOT fail)'	'FAIL (should NOT fail)'	'FAIL (should NOT fail)'	'FAIL (should NOT fail)'	'FAIL (should NOT fail)'	'FAIL (should NOT fail)'	'FAIL (should NOT fail)'	'FAIL (should NOT fail)'	'FAIL (should NOT fail)'	'FAIL (should NOT fail)'	'FAIL (should NOT fail)'	'FAIL (should NOT fail)'	'FAIL (should NOT fail)'	'FAIL (should NOT fail)'	'FAIL (should NOT fail)'	'FAIL (should NOT fail)'	'FAIL (should NOT fail)'	'FAIL (should NOT fail)'	'FAIL (should NOT fail)'	'FAIL (should NOT fail)'	'FAIL (should NOT fail)'	'FAIL (should NOT fail)'	'FAIL (should NOT fail)'	'FAIL (should NOT fail)'	'FAIL (should NOT fail)'	'FAIL (should NOT fail)'	'FAIL (should NOT fail)'	'FAIL (should NOT fail)'	'FAIL (should NOT fail)'	'FAIL (should NOT fail)'	'FAIL (should NOT fail)'
'Phosphatidyl-inositol to glucosaminyl-acylphosphatidylinositol'	'FAIL (should NOT fail)'	'FAIL (should NOT fail)'	'FAIL (should NOT fail)'	'FAIL (should NOT fail)'	'FAIL (should NOT fail)'	'FAIL (should NOT fail)'	'FAIL (should NOT fail)'	'FAIL (should NOT fail)'	'FAIL (should NOT fail)'	'FAIL (should NOT fail)'	'FAIL (should NOT fail)'	'FAIL (should NOT fail)'	'FAIL (should NOT fail)'	'FAIL (should NOT fail)'	'FAIL (should NOT fail)'	'FAIL (should NOT fail)'	'FAIL (should NOT fail)'	'FAIL (should NOT fail)'	'FAIL (should NOT fail)'	'FAIL (should NOT fail)'	'FAIL (should NOT fail)'	'FAIL (should NOT fail)'	'FAIL (should NOT fail)'	'true'	'FAIL (should NOT fail)'	'FAIL (should NOT fail)'	'FAIL (should NOT fail)'	'FAIL (should NOT fail)'	'FAIL (should NOT fail)'	'FAIL (should NOT fail)'	'FAIL (should NOT fail)'	'FAIL (should NOT fail)'
'Glucosaminyl-acylphosphatidylinositoll to deacylated-glycophosphatidylinositol (GPI)-anchored protein'	'FAIL (should NOT fail)'	'FAIL (should NOT fail)'	'FAIL (should NOT fail)'	'FAIL (should NOT fail)'	'FAIL (should NOT fail)'	'FAIL (should NOT fail)'	'FAIL (should NOT fail)'	'FAIL (should NOT fail)'	'FAIL (should NOT fail)'	'FAIL (should NOT fail)'	'FAIL (should NOT fail)'	'FAIL (should NOT fail)'	'FAIL (should NOT fail)'	'FAIL (should NOT fail)'	'FAIL (should NOT fail)'	'FAIL (should NOT fail)'	'FAIL (should NOT fail)'	'FAIL (should NOT fail)'	'FAIL (should NOT fail)'	'FAIL (should NOT fail)'	'FAIL (should NOT fail)'	'FAIL (should NOT fail)'	'FAIL (should NOT fail)'	'FAIL (should NOT fail)'	'FAIL (should NOT fail)'	'FAIL (should NOT fail)'	'FAIL (should NOT fail)'	'FAIL (should NOT fail)'	'FAIL (should NOT fail)'	'FAIL (should NOT fail)'	'FAIL (should NOT fail)'	'FAIL (should NOT fail)'
'Degradation of n2m2nmasn'	'true'	'true'	'true'	'true'	'true'	'true'	'true'	'true'	'true'	'true'	'true'	'true'	'true'	'true'	'true'	'true'	'true'	'true'	'true'	'true'	'true'	'true'	'true'	'true'	'true'	'true'	'true'	'true'	'true'	'true'	'true'	'true'
'Biosynthesis of m4mpdol_U'	'FAIL (should NOT fail)'	'FAIL (should NOT fail)'	'FAIL (should NOT fail)'	'FAIL (should NOT fail)'	'FAIL (should NOT fail)'	'FAIL (should NOT fail)'	'FAIL (should NOT fail)'	'FAIL (should NOT fail)'	'FAIL (should NOT fail)'	'FAIL (should NOT fail)'	'FAIL (should NOT fail)'	'FAIL (should NOT fail)'	'FAIL (should NOT fail)'	'FAIL (should NOT fail)'	'FAIL (should NOT fail)'	'FAIL (should NOT fail)'	'FAIL (should NOT fail)'	'FAIL (should NOT fail)'	'FAIL (should NOT fail)'	'FAIL (should NOT fail)'	'FAIL (should NOT fail)'	'FAIL (should NOT fail)'	'FAIL (should NOT fail)'	'FAIL (should NOT fail)'	'FAIL (should NOT fail)'	'FAIL (should NOT fail)'	'FAIL (should NOT fail)'	'FAIL (should NOT fail)'	'FAIL (should NOT fail)'	'FAIL (should NOT fail)'	'FAIL (should NOT fail)'	'FAIL (should NOT fail)'
'Biosynthesis of g3m8masn'	'true'	'true'	'true'	'true'	'true'	'true'	'true'	'true'	'true'	'true'	'true'	'true'	'true'	'true'	'true'	'true'	'true'	'true'	'true'	'true'	'true'	'true'	'true'	'true'	'true'	'true'	'true'	'true'	'true'	'true'	'true'	'true'
'Degradation of s2l2fn2m2masn'	'true'	'true'	'true'	'true'	'true'	'true'	'true'	'true'	'true'	'true'	'true'	'true'	'true'	'true'	'true'	'true'	'true'	'true'	'true'	'true'	'true'	'true'	'true'	'true'	'true'	'true'	'true'	'true'	'true'	'true'	'true'	'true'
'Biosynthesis of core2 (beta-D-Galactosyl-1,3-(N-acetyl-beta-D-glucosaminyl-1,6)-N-acetyl-D-galactosaminyl-R)'	'true'	'true'	'true'	'true'	'true'	'true'	'true'	'true'	'true'	'true'	'true'	'true'	'true'	'true'	'true'	'true'	'true'	'true'	'true'	'true'	'true'	'true'	'true'	'true'	'true'	'true'	'true'	'true'	'true'	'true'	'true'	'true'
'Biosynthesis of core4 (N-Acetyl-beta-D-glucosaminyl-1,6-(N-acetyl-beta-D-glucosaminyl-1,3)-N-acetyl-D-galactosaminyl-R)'	'true'	'true'	'true'	'true'	'true'	'true'	'true'	'true'	'true'	'true'	'true'	'true'	'true'	'true'	'true'	'true'	'true'	'true'	'true'	'true'	'true'	'true'	'true'	'true'	'true'	'true'	'true'	'true'	'true'	'true'	'true'	'true'
'Biosynthesis of Tn_antigen (Glycoprotein N-acetyl-D-galactosamine)'	'true'	'true'	'true'	'true'	'true'	'true'	'true'	'true'	'true'	'true'	'true'	'true'	'true'	'true'	'true'	'true'	'true'	'true'	'true'	'true'	'true'	'true'	'true'	'true'	'true'	'true'	'true'	'true'	'true'	'true'	'true'	'true'
'Keratan sulfate biosynthesis from O-glycan (core 2-linked)'	'true'	'true'	'true'	'true'	'true'	'true'	'true'	'true'	'true'	'true'	'true'	'true'	'true'	'true'	'true'	'true'	'true'	'true'	'true'	'true'	'true'	'true'	'true'	'true'	'true'	'true'	'true'	'true'	'true'	'true'	'true'	'true'
'Keratan sulfate biosynthesis from O-glycan (core 4-linked)'	'true'	'true'	'true'	'true'	'true'	'true'	'true'	'true'	'true'	'true'	'true'	'true'	'true'	'true'	'true'	'true'	'true'	'true'	'true'	'true'	'true'	'true'	'true'	'true'	'true'	'true'	'true'	'true'	'true'	'true'	'true'	'true'
'Keratan sulfate degradation'	'true'	'true'	'true'	'true'	'true'	'true'	'true'	'true'	'true'	'true'	'true'	'true'	'true'	'true'	'true'	'true'	'true'	'true'	'true'	'true'	'true'	'true'	'true'	'true'	'true'	'true'	'true'	'true'	'true'	'true'	'true'	'true'
'Keratan sulfate biosynthesis from N-glycan'	'true'	'true'	'true'	'true'	'true'	'true'	'true'	'true'	'true'	'true'	'true'	'true'	'true'	'true'	'true'	'true'	'true'	'true'	'true'	'true'	'true'	'true'	'true'	'true'	'true'	'true'	'true'	'true'	'true'	'true'	'true'	'true'

## Sheet: Global-fastCORE
'Source'	'adiposetissue'	'adrenalgland'	'appendix'	'bonemarrow'	'brain'	'colon'	'duodenum'	'endometrium'	'esophagus'	'fallopiantube'	'gallbladder'	'heartmuscle'	'kidney'	'liver'	'lung'	'lymphnode'	'ovary'	'pancreas'	'placenta'	'prostate'	'rectum'	'salivarygland'	'skeletalmuscle'	'skin'	'smallintestine'	'smoothmuscle'	'spleen'	'stomach'	'testis'	'thyroidgland'	'tonsil'	'urinarybladder'
'Final_Score'	'93/210'	'92/210'	'73/210'	'61/210'	'83/210'	'91/210'	'96/210'	'67/210'	'79/210'	'81/210'	'69/210'	'78/210'	'109/210'	'118/210'	'73/210'	'63/210'	'75/210'	'66/210'	'70/210'	'85/210'	'103/210'	'76/210'	'64/210'	'67/210'	'78/210'	'69/210'	'61/210'	'80/210'	'72/210'	'87/210'	'74/210'	'86/210'
'Not Present in the model'	'0'	'0'	'0'	'0'	'0'	'0'	'0'	'0'	'0'	'0'	'0'	'0'	'0'	'0'	'0'	'0'	'0'	'0'	'0'	'0'	'0'	'0'	'0'	'0'	'0'	'0'	'0'	'0'	'0'	'0'	'0'	'0'
'ENERGY METABOLISM'	'7/9'	'8/9'	'7/9'	'7/9'	'7/9'	'8/9'	'7/9'	'6/9'	'7/9'	'6/9'	'6/9'	'7/9'	'8/9'	'6/9'	'6/9'	'7/9'	'6/9'	'5/9'	'6/9'	'8/9'	'8/9'	'6/9'	'7/9'	'4/9'	'7/9'	'7/9'	'6/9'	'7/9'	'6/9'	'7/9'	'6/9'	'7/9'
'NUCLEOTIDE METABOLISM'	'7/17'	'5/17'	'3/17'	'4/17'	'4/17'	'6/17'	'5/17'	'3/17'	'3/17'	'3/17'	'3/17'	'3/17'	'4/17'	'4/17'	'3/17'	'2/17'	'3/17'	'2/17'	'4/17'	'3/17'	'6/17'	'3/17'	'1/17'	'2/17'	'4/17'	'4/17'	'4/17'	'3/17'	'3/17'	'3/17'	'8/17'	'5/17'
'CARBOHYDRATES METABOLISM'	'23/37'	'19/37'	'15/37'	'16/37'	'20/37'	'25/37'	'19/37'	'15/37'	'18/37'	'21/37'	'16/37'	'19/37'	'24/37'	'21/37'	'17/37'	'13/37'	'15/37'	'15/37'	'17/37'	'21/37'	'27/37'	'17/37'	'15/37'	'16/37'	'18/37'	'15/37'	'14/37'	'17/37'	'18/37'	'20/37'	'16/37'	'21/37'
'AMINO ACIDS'	'36/86'	'37/86'	'22/86'	'18/86'	'33/86'	'28/86'	'36/86'	'26/86'	'31/86'	'30/86'	'24/86'	'29/86'	'46/86'	'56/86'	'27/86'	'21/86'	'34/86'	'27/86'	'24/86'	'29/86'	'32/86'	'31/86'	'24/86'	'27/86'	'26/86'	'24/86'	'20/86'	'26/86'	'26/86'	'38/86'	'25/86'	'31/86'
'LIPIDS'	'6/40'	'7/40'	'13/40'	'5/40'	'5/40'	'8/40'	'14/40'	'5/40'	'6/40'	'7/40'	'6/40'	'7/40'	'12/40'	'18/40'	'6/40'	'7/40'	'5/40'	'7/40'	'6/40'	'11/40'	'15/40'	'6/40'	'11/40'	'6/40'	'8/40'	'6/40'	'5/40'	'12/40'	'7/40'	'5/40'	'5/40'	'8/40'
'VITAMIN & COFACTOR METABOLISM'	'4/9'	'6/9'	'3/9'	'2/9'	'4/9'	'6/9'	'5/9'	'2/9'	'5/9'	'4/9'	'4/9'	'3/9'	'5/9'	'3/9'	'4/9'	'3/9'	'2/9'	'1/9'	'3/9'	'3/9'	'5/9'	'4/9'	'2/9'	'3/9'	'5/9'	'4/9'	'2/9'	'5/9'	'3/9'	'4/9'	'4/9'	'4/9'
'GLYCAN METABOLISM'	'10/12'	'10/12'	'10/12'	'9/12'	'10/12'	'10/12'	'10/12'	'10/12'	'9/12'	'10/12'	'10/12'	'10/12'	'10/12'	'10/12'	'10/12'	'10/12'	'10/12'	'9/12'	'10/12'	'10/12'	'10/12'	'9/12'	'4/12'	'9/12'	'10/12'	'9/12'	'10/12'	'10/12'	'9/12'	'10/12'	'10/12'	'10/12'
'Oxidative phosphorylation via NADH-coenzyme Q oxidoreductase (COMPLEX I)'	'FAIL (should NOT fail)'	'FAIL (should NOT fail)'	'FAIL (should NOT fail)'	'FAIL (should NOT fail)'	'FAIL (should NOT fail)'	'FAIL (should NOT fail)'	'FAIL (should NOT fail)'	'FAIL (should NOT fail)'	'FAIL (should NOT fail)'	'FAIL (should NOT fail)'	'FAIL (should NOT fail)'	'FAIL (should NOT fail)'	'FAIL (should NOT fail)'	'FAIL (should NOT fail)'	'FAIL (should NOT fail)'	'FAIL (should NOT fail)'	'FAIL (should NOT fail)'	'FAIL (should NOT fail)'	'FAIL (should NOT fail)'	'FAIL (should NOT fail)'	'FAIL (should NOT fail)'	'FAIL (should NOT fail)'	'FAIL (should NOT fail)'	'FAIL (should NOT fail)'	'FAIL (should NOT fail)'	'FAIL (should NOT fail)'	'FAIL (should NOT fail)'	'FAIL (should NOT fail)'	'FAIL (should NOT fail)'	'FAIL (should NOT fail)'	'FAIL (should NOT fail)'	'FAIL (should NOT fail)'
'Oxidative phosphorylation via succinate-coenzyme Q oxidoreductase (COMPLEX II)'	'true'	'true'	'true'	'true'	'true'	'true'	'true'	'true'	'true'	'true'	'true'	'true'	'true'	'true'	'true'	'true'	'true'	'true'	'true'	'true'	'true'	'true'	'true'	'FAIL (should NOT fail)'	'true'	'true'	'true'	'true'	'true'	'true'	'true'	'true'
'Krebs cycle - oxidative decarboxylation of pyruvate'	'true'	'true'	'true'	'true'	'true'	'true'	'true'	'true'	'true'	'true'	'true'	'true'	'true'	'true'	'true'	'true'	'true'	'true'	'true'	'true'	'true'	'true'	'true'	'true'	'true'	'true'	'true'	'true'	'true'	'true'	'true'	'true'
'Krebs cycle - NADH generation'	'true'	'true'	'true'	'true'	'true'	'true'	'true'	'FAIL (should NOT fail)'	'true'	'FAIL (should NOT fail)'	'FAIL (should NOT fail)'	'true'	'true'	'FAIL (should NOT fail)'	'FAIL (should NOT fail)'	'true'	'FAIL (should NOT fail)'	'FAIL (should NOT fail)'	'FAIL (should NOT fail)'	'true'	'true'	'FAIL (should NOT fail)'	'true'	'FAIL (should NOT fail)'	'true'	'true'	'FAIL (should NOT fail)'	'true'	'FAIL (should NOT fail)'	'true'	'FAIL (should NOT fail)'	'true'
'ATP regeneration from glucose (normoxic conditions) - glycolysis + krebs cycle'	'FAIL (should NOT fail)'	'true'	'FAIL (should NOT fail)'	'FAIL (should NOT fail)'	'FAIL (should NOT fail)'	'true'	'FAIL (should NOT fail)'	'FAIL (should NOT fail)'	'FAIL (should NOT fail)'	'FAIL (should NOT fail)'	'FAIL (should NOT fail)'	'FAIL (should NOT fail)'	'true'	'FAIL (should NOT fail)'	'FAIL (should NOT fail)'	'FAIL (should NOT fail)'	'FAIL (should NOT fail)'	'FAIL (should NOT fail)'	'FAIL (should NOT fail)'	'true'	'true'	'FAIL (should NOT fail)'	'FAIL (should NOT fail)'	'FAIL (should NOT fail)'	'FAIL (should NOT fail)'	'FAIL (should NOT fail)'	'FAIL (should NOT fail)'	'FAIL (should NOT fail)'	'FAIL (should NOT fail)'	'FAIL (should NOT fail)'	'FAIL (should NOT fail)'	'FAIL (should NOT fail)'
'ATP generation from glucose (hypoxic conditions) - glycolysis'	'true'	'true'	'true'	'true'	'true'	'true'	'true'	'true'	'true'	'true'	'true'	'true'	'true'	'true'	'true'	'true'	'true'	'true'	'true'	'true'	'true'	'true'	'true'	'true'	'true'	'true'	'true'	'true'	'true'	'true'	'true'	'true'
'ATP generation from ions'	'FAIL (should fail)'	'FAIL (should fail)'	'FAIL (should fail)'	'FAIL (should fail)'	'FAIL (should fail)'	'FAIL (should fail)'	'FAIL (should fail)'	'FAIL (should fail)'	'FAIL (should fail)'	'FAIL (should fail)'	'FAIL (should fail)'	'FAIL (should fail)'	'FAIL (should fail)'	'FAIL (should fail)'	'FAIL (should fail)'	'FAIL (should fail)'	'FAIL (should fail)'	'FAIL (should fail)'	'FAIL (should fail)'	'FAIL (should fail)'	'FAIL (should fail)'	'FAIL (should fail)'	'FAIL (should fail)'	'FAIL (should fail)'	'FAIL (should fail)'	'FAIL (should fail)'	'FAIL (should fail)'	'FAIL (should fail)'	'FAIL (should fail)'	'FAIL (should fail)'	'FAIL (should fail)'	'FAIL (should fail)'
'Reactive oxygen species detoxification (H2O2 to H2O)'	'true'	'true'	'true'	'true'	'true'	'true'	'true'	'true'	'true'	'true'	'true'	'true'	'true'	'true'	'true'	'true'	'true'	'true'	'true'	'true'	'true'	'true'	'true'	'true'	'true'	'true'	'true'	'true'	'true'	'true'	'true'	'true'
'Presence of the thioredoxin system through the thioredoxin reductase activity'	'true'	'true'	'true'	'true'	'true'	'true'	'true'	'true'	'true'	'true'	'true'	'true'	'true'	'true'	'true'	'true'	'true'	'FAIL (should NOT fail)'	'true'	'true'	'true'	'true'	'true'	'FAIL (should NOT fail)'	'true'	'true'	'true'	'true'	'true'	'true'	'true'	'true'
'Inosine monophosphate synthesis (IMP)'	'true'	'true'	'FAIL (should NOT fail)'	'FAIL (should NOT fail)'	'FAIL (should NOT fail)'	'true'	'FAIL (should NOT fail)'	'FAIL (should NOT fail)'	'FAIL (should NOT fail)'	'FAIL (should NOT fail)'	'FAIL (should NOT fail)'	'FAIL (should NOT fail)'	'FAIL (should NOT fail)'	'FAIL (should NOT fail)'	'FAIL (should NOT fail)'	'FAIL (should NOT fail)'	'FAIL (should NOT fail)'	'FAIL (should NOT fail)'	'FAIL (should NOT fail)'	'FAIL (should NOT fail)'	'true'	'FAIL (should NOT fail)'	'FAIL (should NOT fail)'	'FAIL (should NOT fail)'	'FAIL (should NOT fail)'	'FAIL (should NOT fail)'	'FAIL (should NOT fail)'	'FAIL (should NOT fail)'	'FAIL (should NOT fail)'	'FAIL (should NOT fail)'	'true'	'true'
'Cytidine triphosphate synthesis (CTP)'	'FAIL (should NOT fail)'	'FAIL (should NOT fail)'	'FAIL (should NOT fail)'	'FAIL (should NOT fail)'	'FAIL (should NOT fail)'	'FAIL (should NOT fail)'	'FAIL (should NOT fail)'	'FAIL (should NOT fail)'	'FAIL (should NOT fail)'	'FAIL (should NOT fail)'	'FAIL (should NOT fail)'	'FAIL (should NOT fail)'	'FAIL (should NOT fail)'	'FAIL (should NOT fail)'	'FAIL (should NOT fail)'	'FAIL (should NOT fail)'	'FAIL (should NOT fail)'	'FAIL (should NOT fail)'	'FAIL (should NOT fail)'	'FAIL (should NOT fail)'	'FAIL (should NOT fail)'	'FAIL (should NOT fail)'	'FAIL (should NOT fail)'	'FAIL (should NOT fail)'	'FAIL (should NOT fail)'	'FAIL (should NOT fail)'	'FAIL (should NOT fail)'	'FAIL (should NOT fail)'	'FAIL (should NOT fail)'	'FAIL (should NOT fail)'	'FAIL (should NOT fail)'	'FAIL (should NOT fail)'
'Guanosine triphosphate synthesis (GTP)'	'true'	'FAIL (should NOT fail)'	'FAIL (should NOT fail)'	'FAIL (should NOT fail)'	'FAIL (should NOT fail)'	'FAIL (should NOT fail)'	'FAIL (should NOT fail)'	'FAIL (should NOT fail)'	'FAIL (should NOT fail)'	'FAIL (should NOT fail)'	'FAIL (should NOT fail)'	'FAIL (should NOT fail)'	'FAIL (should NOT fail)'	'FAIL (should NOT fail)'	'FAIL (should NOT fail)'	'FAIL (should NOT fail)'	'FAIL (should NOT fail)'	'FAIL (should NOT fail)'	'FAIL (should NOT fail)'	'FAIL (should NOT fail)'	'FAIL (should NOT fail)'	'FAIL (should NOT fail)'	'FAIL (should NOT fail)'	'FAIL (should NOT fail)'	'FAIL (should NOT fail)'	'FAIL (should NOT fail)'	'FAIL (should NOT fail)'	'FAIL (should NOT fail)'	'FAIL (should NOT fail)'	'FAIL (should NOT fail)'	'true'	'true'
'Uridine triphosphate synthesis (UTP)'	'FAIL (should NOT fail)'	'FAIL (should NOT fail)'	'FAIL (should NOT fail)'	'FAIL (should NOT fail)'	'FAIL (should NOT fail)'	'FAIL (should NOT fail)'	'FAIL (should NOT fail)'	'FAIL (should NOT fail)'	'FAIL (should NOT fail)'	'FAIL (should NOT fail)'	'FAIL (should NOT fail)'	'FAIL (should NOT fail)'	'FAIL (should NOT fail)'	'FAIL (should NOT fail)'	'FAIL (should NOT fail)'	'FAIL (should NOT fail)'	'FAIL (should NOT fail)'	'FAIL (should NOT fail)'	'FAIL (should NOT fail)'	'FAIL (should NOT fail)'	'FAIL (should NOT fail)'	'FAIL (should NOT fail)'	'FAIL (should NOT fail)'	'FAIL (should NOT fail)'	'FAIL (should NOT fail)'	'FAIL (should NOT fail)'	'FAIL (should NOT fail)'	'FAIL (should NOT fail)'	'FAIL (should NOT fail)'	'FAIL (should NOT fail)'	'FAIL (should NOT fail)'	'FAIL (should NOT fail)'
'Deoxyadenosine triphosphate synthesis (dATP)'	'FAIL (should NOT fail)'	'FAIL (should NOT fail)'	'FAIL (should NOT fail)'	'FAIL (should NOT fail)'	'FAIL (should NOT fail)'	'FAIL (should NOT fail)'	'FAIL (should NOT fail)'	'FAIL (should NOT fail)'	'FAIL (should NOT fail)'	'FAIL (should NOT fail)'	'FAIL (should NOT fail)'	'FAIL (should NOT fail)'	'FAIL (should NOT fail)'	'FAIL (should NOT fail)'	'FAIL (should NOT fail)'	'FAIL (should NOT fail)'	'FAIL (should NOT fail)'	'FAIL (should NOT fail)'	'FAIL (should NOT fail)'	'FAIL (should NOT fail)'	'true'	'FAIL (should NOT fail)'	'FAIL (should NOT fail)'	'FAIL (should NOT fail)'	'FAIL (should NOT fail)'	'FAIL (should NOT fail)'	'FAIL (should NOT fail)'	'FAIL (should NOT fail)'	'FAIL (should NOT fail)'	'FAIL (should NOT fail)'	'true'	'FAIL (should NOT fail)'
'Deoxycytidine triphosphate synthesis (dCTP)'	'FAIL (should NOT fail)'	'FAIL (should NOT fail)'	'FAIL (should NOT fail)'	'FAIL (should NOT fail)'	'FAIL (should NOT fail)'	'FAIL (should NOT fail)'	'FAIL (should NOT fail)'	'FAIL (should NOT fail)'	'FAIL (should NOT fail)'	'FAIL (should NOT fail)'	'FAIL (should NOT fail)'	'FAIL (should NOT fail)'	'FAIL (should NOT fail)'	'FAIL (should NOT fail)'	'FAIL (should NOT fail)'	'FAIL (should NOT fail)'	'FAIL (should NOT fail)'	'FAIL (should NOT fail)'	'FAIL (should NOT fail)'	'FAIL (should NOT fail)'	'FAIL (should NOT fail)'	'FAIL (should NOT fail)'	'FAIL (should NOT fail)'	'FAIL (should NOT fail)'	'FAIL (should NOT fail)'	'FAIL (should NOT fail)'	'FAIL (should NOT fail)'	'FAIL (should NOT fail)'	'FAIL (should NOT fail)'	'FAIL (should NOT fail)'	'FAIL (should NOT fail)'	'FAIL (should NOT fail)'
'Deoxyguanosine triphosphate synthesis (dGTP)'	'true'	'FAIL (should NOT fail)'	'FAIL (should NOT fail)'	'FAIL (should NOT fail)'	'FAIL (should NOT fail)'	'true'	'FAIL (should NOT fail)'	'FAIL (should NOT fail)'	'FAIL (should NOT fail)'	'FAIL (should NOT fail)'	'FAIL (should NOT fail)'	'FAIL (should NOT fail)'	'FAIL (should NOT fail)'	'FAIL (should NOT fail)'	'FAIL (should NOT fail)'	'FAIL (should NOT fail)'	'FAIL (should NOT fail)'	'FAIL (should NOT fail)'	'FAIL (should NOT fail)'	'FAIL (should NOT fail)'	'FAIL (should NOT fail)'	'FAIL (should NOT fail)'	'FAIL (should NOT fail)'	'FAIL (should NOT fail)'	'FAIL (should NOT fail)'	'FAIL (should NOT fail)'	'FAIL (should NOT fail)'	'FAIL (should NOT fail)'	'FAIL (should NOT fail)'	'FAIL (should NOT fail)'	'true'	'FAIL (should NOT fail)'
'Deoxyuridine triphosphate synthesis (dUTP)'	'FAIL (should NOT fail)'	'FAIL (should NOT fail)'	'FAIL (should NOT fail)'	'FAIL (should NOT fail)'	'FAIL (should NOT fail)'	'FAIL (should NOT fail)'	'FAIL (should NOT fail)'	'FAIL (should NOT fail)'	'FAIL (should NOT fail)'	'FAIL (should NOT fail)'	'FAIL (should NOT fail)'	'FAIL (should NOT fail)'	'FAIL (should NOT fail)'	'FAIL (should NOT fail)'	'FAIL (should NOT fail)'	'FAIL (should NOT fail)'	'FAIL (should NOT fail)'	'FAIL (should NOT fail)'	'FAIL (should NOT fail)'	'FAIL (should NOT fail)'	'FAIL (should NOT fail)'	'FAIL (should NOT fail)'	'FAIL (should NOT fail)'	'FAIL (should NOT fail)'	'FAIL (should NOT fail)'	'FAIL (should NOT fail)'	'FAIL (should NOT fail)'	'FAIL (should NOT fail)'	'FAIL (should NOT fail)'	'FAIL (should NOT fail)'	'FAIL (should NOT fail)'	'FAIL (should NOT fail)'
'Deoxythymidine triphosphate synthesis (dTTP)'	'FAIL (should NOT fail)'	'FAIL (should NOT fail)'	'FAIL (should NOT fail)'	'FAIL (should NOT fail)'	'FAIL (should NOT fail)'	'FAIL (should NOT fail)'	'FAIL (should NOT fail)'	'FAIL (should NOT fail)'	'FAIL (should NOT fail)'	'FAIL (should NOT fail)'	'FAIL (should NOT fail)'	'FAIL (should NOT fail)'	'FAIL (should NOT fail)'	'FAIL (should NOT fail)'	'FAIL (should NOT fail)'	'FAIL (should NOT fail)'	'FAIL (should NOT fail)'	'FAIL (should NOT fail)'	'FAIL (should NOT fail)'	'FAIL (should NOT fail)'	'FAIL (should NOT fail)'	'FAIL (should NOT fail)'	'FAIL (should NOT fail)'	'FAIL (should NOT fail)'	'FAIL (should NOT fail)'	'FAIL (should NOT fail)'	'FAIL (should NOT fail)'	'FAIL (should NOT fail)'	'FAIL (should NOT fail)'	'FAIL (should NOT fail)'	'FAIL (should NOT fail)'	'FAIL (should NOT fail)'
'AMP salvage from adenine'	'true'	'true'	'true'	'true'	'FAIL (should NOT fail)'	'true'	'true'	'true'	'true'	'true'	'true'	'FAIL (should NOT fail)'	'true'	'true'	'true'	'true'	'true'	'true'	'true'	'true'	'true'	'true'	'FAIL (should NOT fail)'	'true'	'true'	'true'	'true'	'true'	'FAIL (should NOT fail)'	'true'	'true'	'true'
'IMP salvage from hypoxanthine'	'FAIL (should NOT fail)'	'FAIL (should NOT fail)'	'FAIL (should NOT fail)'	'true'	'true'	'FAIL (should NOT fail)'	'true'	'FAIL (should NOT fail)'	'FAIL (should NOT fail)'	'FAIL (should NOT fail)'	'FAIL (should NOT fail)'	'FAIL (should NOT fail)'	'FAIL (should NOT fail)'	'FAIL (should NOT fail)'	'FAIL (should NOT fail)'	'FAIL (should NOT fail)'	'FAIL (should NOT fail)'	'FAIL (should NOT fail)'	'FAIL (should NOT fail)'	'FAIL (should NOT fail)'	'FAIL (should NOT fail)'	'FAIL (should NOT fail)'	'FAIL (should NOT fail)'	'FAIL (should NOT fail)'	'FAIL (should NOT fail)'	'FAIL (should NOT fail)'	'FAIL (should NOT fail)'	'FAIL (should NOT fail)'	'true'	'FAIL (should NOT fail)'	'true'	'FAIL (should NOT fail)'
'GMP salvage from guanine'	'true'	'true'	'FAIL (should NOT fail)'	'true'	'true'	'true'	'true'	'FAIL (should NOT fail)'	'FAIL (should NOT fail)'	'FAIL (should NOT fail)'	'FAIL (should NOT fail)'	'true'	'true'	'true'	'FAIL (should NOT fail)'	'FAIL (should NOT fail)'	'FAIL (should NOT fail)'	'FAIL (should NOT fail)'	'true'	'FAIL (should NOT fail)'	'true'	'true'	'FAIL (should NOT fail)'	'FAIL (should NOT fail)'	'true'	'true'	'true'	'true'	'true'	'true'	'true'	'FAIL (should NOT fail)'
'3''-Phospho-5''-adenylyl sulfate synthesis'	'true'	'true'	'true'	'true'	'true'	'true'	'true'	'true'	'true'	'true'	'true'	'true'	'true'	'true'	'true'	'true'	'true'	'true'	'true'	'true'	'true'	'true'	'true'	'true'	'true'	'true'	'true'	'true'	'true'	'true'	'true'	'true'
'Degradation of adenine to urate'	'FAIL (should NOT fail)'	'FAIL (should NOT fail)'	'FAIL (should NOT fail)'	'FAIL (should NOT fail)'	'FAIL (should NOT fail)'	'FAIL (should NOT fail)'	'true'	'FAIL (should NOT fail)'	'FAIL (should NOT fail)'	'FAIL (should NOT fail)'	'FAIL (should NOT fail)'	'FAIL (should NOT fail)'	'FAIL (should NOT fail)'	'FAIL (should NOT fail)'	'FAIL (should NOT fail)'	'FAIL (should NOT fail)'	'FAIL (should NOT fail)'	'FAIL (should NOT fail)'	'FAIL (should NOT fail)'	'FAIL (should NOT fail)'	'FAIL (should NOT fail)'	'FAIL (should NOT fail)'	'FAIL (should NOT fail)'	'FAIL (should NOT fail)'	'true'	'FAIL (should NOT fail)'	'FAIL (should NOT fail)'	'FAIL (should NOT fail)'	'FAIL (should NOT fail)'	'FAIL (should NOT fail)'	'FAIL (should NOT fail)'	'FAIL (should NOT fail)'
'Degradation of guanine to urate'	'FAIL (should NOT fail)'	'FAIL (should NOT fail)'	'FAIL (should NOT fail)'	'FAIL (should NOT fail)'	'FAIL (should NOT fail)'	'FAIL (should NOT fail)'	'FAIL (should NOT fail)'	'FAIL (should NOT fail)'	'FAIL (should NOT fail)'	'FAIL (should NOT fail)'	'FAIL (should NOT fail)'	'FAIL (should NOT fail)'	'FAIL (should NOT fail)'	'FAIL (should NOT fail)'	'FAIL (should NOT fail)'	'FAIL (should NOT fail)'	'FAIL (should NOT fail)'	'FAIL (should NOT fail)'	'FAIL (should NOT fail)'	'FAIL (should NOT fail)'	'FAIL (should NOT fail)'	'FAIL (should NOT fail)'	'FAIL (should NOT fail)'	'FAIL (should NOT fail)'	'FAIL (should NOT fail)'	'FAIL (should NOT fail)'	'FAIL (should NOT fail)'	'FAIL (should NOT fail)'	'FAIL (should NOT fail)'	'FAIL (should NOT fail)'	'FAIL (should NOT fail)'	'FAIL (should NOT fail)'
'Degradation of cytosine'	'FAIL (should NOT fail)'	'FAIL (should NOT fail)'	'FAIL (should NOT fail)'	'FAIL (should NOT fail)'	'FAIL (should NOT fail)'	'FAIL (should NOT fail)'	'FAIL (should NOT fail)'	'FAIL (should NOT fail)'	'FAIL (should NOT fail)'	'FAIL (should NOT fail)'	'FAIL (should NOT fail)'	'FAIL (should NOT fail)'	'FAIL (should NOT fail)'	'FAIL (should NOT fail)'	'FAIL (should NOT fail)'	'FAIL (should NOT fail)'	'FAIL (should NOT fail)'	'FAIL (should NOT fail)'	'FAIL (should NOT fail)'	'FAIL (should NOT fail)'	'FAIL (should NOT fail)'	'FAIL (should NOT fail)'	'FAIL (should NOT fail)'	'FAIL (should NOT fail)'	'FAIL (should NOT fail)'	'FAIL (should NOT fail)'	'FAIL (should NOT fail)'	'FAIL (should NOT fail)'	'FAIL (should NOT fail)'	'FAIL (should NOT fail)'	'FAIL (should NOT fail)'	'FAIL (should NOT fail)'
'Degradation of uracil'	'true'	'true'	'true'	'FAIL (should NOT fail)'	'true'	'true'	'FAIL (should NOT fail)'	'true'	'true'	'true'	'true'	'true'	'true'	'true'	'true'	'FAIL (should NOT fail)'	'true'	'FAIL (should NOT fail)'	'true'	'true'	'true'	'FAIL (should NOT fail)'	'FAIL (should NOT fail)'	'FAIL (should NOT fail)'	'FAIL (should NOT fail)'	'true'	'true'	'FAIL (should NOT fail)'	'FAIL (should NOT fail)'	'FAIL (should NOT fail)'	'FAIL (should NOT fail)'	'true'
'Gluconeogenesis from pyruvate'	'true'	'true'	'FAIL (should NOT fail)'	'FAIL (should NOT fail)'	'FAIL (should NOT fail)'	'true'	'FAIL (should NOT fail)'	'FAIL (should NOT fail)'	'FAIL (should NOT fail)'	'true'	'FAIL (should NOT fail)'	'FAIL (should NOT fail)'	'true'	'FAIL (should NOT fail)'	'FAIL (should NOT fail)'	'FAIL (should NOT fail)'	'FAIL (should NOT fail)'	'FAIL (should NOT fail)'	'FAIL (should NOT fail)'	'true'	'true'	'FAIL (should NOT fail)'	'FAIL (should NOT fail)'	'FAIL (should NOT fail)'	'FAIL (should NOT fail)'	'FAIL (should NOT fail)'	'FAIL (should NOT fail)'	'FAIL (should NOT fail)'	'FAIL (should NOT fail)'	'true'	'FAIL (should NOT fail)'	'true'
'Gluconeogenesis from Lactate'	'true'	'true'	'FAIL (should NOT fail)'	'FAIL (should NOT fail)'	'FAIL (should NOT fail)'	'FAIL (should NOT fail)'	'FAIL (should NOT fail)'	'FAIL (should NOT fail)'	'FAIL (should NOT fail)'	'true'	'FAIL (should NOT fail)'	'FAIL (should NOT fail)'	'true'	'true'	'FAIL (should NOT fail)'	'FAIL (should NOT fail)'	'FAIL (should NOT fail)'	'FAIL (should NOT fail)'	'FAIL (should NOT fail)'	'FAIL (should NOT fail)'	'FAIL (should NOT fail)'	'FAIL (should NOT fail)'	'FAIL (should NOT fail)'	'FAIL (should NOT fail)'	'FAIL (should NOT fail)'	'FAIL (should NOT fail)'	'FAIL (should NOT fail)'	'FAIL (should NOT fail)'	'FAIL (should NOT fail)'	'true'	'FAIL (should NOT fail)'	'FAIL (should NOT fail)'
'Gluconeogenesis from Glycerol'	'true'	'true'	'FAIL (should NOT fail)'	'FAIL (should NOT fail)'	'true'	'FAIL (should NOT fail)'	'FAIL (should NOT fail)'	'FAIL (should NOT fail)'	'FAIL (should NOT fail)'	'true'	'true'	'FAIL (should NOT fail)'	'true'	'true'	'true'	'FAIL (should NOT fail)'	'FAIL (should NOT fail)'	'FAIL (should NOT fail)'	'FAIL (should NOT fail)'	'true'	'FAIL (should NOT fail)'	'true'	'FAIL (should NOT fail)'	'FAIL (should NOT fail)'	'FAIL (should NOT fail)'	'FAIL (should NOT fail)'	'FAIL (should NOT fail)'	'FAIL (should NOT fail)'	'true'	'true'	'FAIL (should NOT fail)'	'true'
'Gluconeogenesis from Alanine'	'true'	'FAIL (should NOT fail)'	'FAIL (should NOT fail)'	'FAIL (should NOT fail)'	'FAIL (should NOT fail)'	'true'	'FAIL (should NOT fail)'	'FAIL (should NOT fail)'	'FAIL (should NOT fail)'	'FAIL (should NOT fail)'	'FAIL (should NOT fail)'	'FAIL (should NOT fail)'	'true'	'FAIL (should NOT fail)'	'FAIL (should NOT fail)'	'FAIL (should NOT fail)'	'FAIL (should NOT fail)'	'FAIL (should NOT fail)'	'FAIL (should NOT fail)'	'true'	'true'	'FAIL (should NOT fail)'	'FAIL (should NOT fail)'	'FAIL (should NOT fail)'	'FAIL (should NOT fail)'	'FAIL (should NOT fail)'	'FAIL (should NOT fail)'	'FAIL (should NOT fail)'	'FAIL (should NOT fail)'	'FAIL (should NOT fail)'	'FAIL (should NOT fail)'	'FAIL (should NOT fail)'
'Gluconeogenesis from Glutamine'	'FAIL (should NOT fail)'	'FAIL (should NOT fail)'	'true'	'FAIL (should NOT fail)'	'FAIL (should NOT fail)'	'true'	'true'	'FAIL (should NOT fail)'	'FAIL (should NOT fail)'	'FAIL (should NOT fail)'	'FAIL (should NOT fail)'	'true'	'FAIL (should NOT fail)'	'FAIL (should NOT fail)'	'FAIL (should NOT fail)'	'FAIL (should NOT fail)'	'FAIL (should NOT fail)'	'FAIL (should NOT fail)'	'FAIL (should NOT fail)'	'FAIL (should NOT fail)'	'true'	'FAIL (should NOT fail)'	'FAIL (should NOT fail)'	'FAIL (should NOT fail)'	'true'	'FAIL (should NOT fail)'	'FAIL (should NOT fail)'	'FAIL (should NOT fail)'	'FAIL (should NOT fail)'	'FAIL (should NOT fail)'	'FAIL (should NOT fail)'	'FAIL (should NOT fail)'
'Ethanol to acetaldehyde'	'true'	'true'	'true'	'true'	'true'	'true'	'true'	'true'	'true'	'true'	'true'	'true'	'true'	'true'	'true'	'true'	'true'	'true'	'true'	'true'	'true'	'true'	'true'	'true'	'true'	'true'	'true'	'true'	'true'	'true'	'true'	'true'
'Glucose to lactate conversion'	'true'	'true'	'true'	'true'	'true'	'true'	'true'	'true'	'true'	'true'	'true'	'true'	'true'	'true'	'true'	'true'	'true'	'true'	'true'	'true'	'true'	'true'	'true'	'true'	'true'	'true'	'true'	'true'	'true'	'true'	'true'	'true'
'Malate to pyruvate conversion'	'FAIL (should NOT fail)'	'FAIL (should NOT fail)'	'true'	'FAIL (should NOT fail)'	'FAIL (should NOT fail)'	'true'	'true'	'FAIL (should NOT fail)'	'FAIL (should NOT fail)'	'FAIL (should NOT fail)'	'FAIL (should NOT fail)'	'true'	'FAIL (should NOT fail)'	'FAIL (should NOT fail)'	'FAIL (should NOT fail)'	'true'	'FAIL (should NOT fail)'	'FAIL (should NOT fail)'	'FAIL (should NOT fail)'	'FAIL (should NOT fail)'	'true'	'FAIL (should NOT fail)'	'FAIL (should NOT fail)'	'FAIL (should NOT fail)'	'true'	'FAIL (should NOT fail)'	'true'	'true'	'FAIL (should NOT fail)'	'FAIL (should NOT fail)'	'true'	'FAIL (should NOT fail)'
'Synthesis of fructose-6-phosphate from erythrose-4-phosphate (HMP shunt)'	'true'	'true'	'true'	'true'	'true'	'true'	'true'	'true'	'true'	'true'	'true'	'true'	'true'	'true'	'true'	'true'	'true'	'true'	'true'	'true'	'true'	'true'	'true'	'true'	'true'	'true'	'true'	'true'	'true'	'true'	'true'	'true'
'Synthesis of ribose-5-phosphate'	'true'	'true'	'FAIL (should NOT fail)'	'true'	'true'	'true'	'FAIL (should NOT fail)'	'FAIL (should NOT fail)'	'true'	'FAIL (should NOT fail)'	'FAIL (should NOT fail)'	'FAIL (should NOT fail)'	'true'	'FAIL (should NOT fail)'	'true'	'FAIL (should NOT fail)'	'true'	'FAIL (should NOT fail)'	'FAIL (should NOT fail)'	'true'	'true'	'FAIL (should NOT fail)'	'FAIL (should NOT fail)'	'FAIL (should NOT fail)'	'FAIL (should NOT fail)'	'FAIL (should NOT fail)'	'FAIL (should NOT fail)'	'true'	'FAIL (should NOT fail)'	'FAIL (should NOT fail)'	'true'	'true'
'Synthesis of lactose'	'FAIL (should NOT fail)'	'FAIL (should NOT fail)'	'FAIL (should NOT fail)'	'true'	'true'	'FAIL (should NOT fail)'	'FAIL (should NOT fail)'	'FAIL (should NOT fail)'	'true'	'true'	'FAIL (should NOT fail)'	'FAIL (should NOT fail)'	'FAIL (should NOT fail)'	'FAIL (should NOT fail)'	'FAIL (should NOT fail)'	'FAIL (should NOT fail)'	'FAIL (should NOT fail)'	'FAIL (should NOT fail)'	'true'	'FAIL (should NOT fail)'	'FAIL (should NOT fail)'	'FAIL (should NOT fail)'	'FAIL (should NOT fail)'	'true'	'FAIL (should NOT fail)'	'FAIL (should NOT fail)'	'FAIL (should NOT fail)'	'FAIL (should NOT fail)'	'FAIL (should NOT fail)'	'FAIL (should NOT fail)'	'FAIL (should NOT fail)'	'true'
'Glycogen biosynthesis'	'true'	'true'	'FAIL (should NOT fail)'	'true'	'true'	'true'	'FAIL (should NOT fail)'	'FAIL (should NOT fail)'	'true'	'true'	'true'	'true'	'true'	'true'	'true'	'FAIL (should NOT fail)'	'FAIL (should NOT fail)'	'FAIL (should NOT fail)'	'true'	'true'	'true'	'true'	'true'	'true'	'FAIL (should NOT fail)'	'true'	'FAIL (should NOT fail)'	'true'	'FAIL (should NOT fail)'	'true'	'FAIL (should NOT fail)'	'true'
'Glycogen degradation'	'true'	'true'	'FAIL (should NOT fail)'	'true'	'true'	'true'	'FAIL (should NOT fail)'	'FAIL (should NOT fail)'	'true'	'true'	'true'	'true'	'true'	'true'	'true'	'FAIL (should NOT fail)'	'FAIL (should NOT fail)'	'FAIL (should NOT fail)'	'true'	'true'	'true'	'true'	'true'	'true'	'FAIL (should NOT fail)'	'true'	'FAIL (should NOT fail)'	'true'	'FAIL (should NOT fail)'	'true'	'FAIL (should NOT fail)'	'true'
'Fructose degradation (to glucose-3-phosphate)'	'true'	'true'	'true'	'true'	'true'	'true'	'true'	'true'	'true'	'true'	'true'	'true'	'true'	'true'	'true'	'true'	'true'	'true'	'true'	'true'	'true'	'true'	'true'	'true'	'true'	'true'	'true'	'true'	'true'	'true'	'true'	'true'
'Fructose to glucose conversion (via fructose-6-phosphate)'	'true'	'true'	'FAIL (should NOT fail)'	'FAIL (should NOT fail)'	'true'	'FAIL (should NOT fail)'	'FAIL (should NOT fail)'	'FAIL (should NOT fail)'	'FAIL (should NOT fail)'	'true'	'true'	'FAIL (should NOT fail)'	'true'	'true'	'true'	'FAIL (should NOT fail)'	'FAIL (should NOT fail)'	'FAIL (should NOT fail)'	'FAIL (should NOT fail)'	'true'	'FAIL (should NOT fail)'	'true'	'FAIL (should NOT fail)'	'FAIL (should NOT fail)'	'FAIL (should NOT fail)'	'FAIL (should NOT fail)'	'FAIL (should NOT fail)'	'FAIL (should NOT fail)'	'true'	'true'	'FAIL (should NOT fail)'	'true'
'UDP-glucose synthesis'	'true'	'true'	'true'	'true'	'true'	'true'	'true'	'true'	'true'	'FAIL (should NOT fail)'	'true'	'true'	'true'	'true'	'true'	'true'	'true'	'true'	'true'	'true'	'true'	'true'	'true'	'true'	'true'	'true'	'true'	'true'	'true'	'true'	'true'	'true'
'UDP-galactose synthesis'	'true'	'true'	'true'	'true'	'true'	'true'	'true'	'true'	'FAIL (should NOT fail)'	'true'	'FAIL (should NOT fail)'	'true'	'true'	'true'	'true'	'true'	'true'	'true'	'true'	'true'	'true'	'true'	'true'	'true'	'true'	'true'	'true'	'true'	'true'	'true'	'true'	'true'
'UDP-glucuronate synthesis'	'true'	'FAIL (should NOT fail)'	'FAIL (should NOT fail)'	'FAIL (should NOT fail)'	'FAIL (should NOT fail)'	'true'	'true'	'FAIL (should NOT fail)'	'true'	'FAIL (should NOT fail)'	'true'	'FAIL (should NOT fail)'	'true'	'true'	'FAIL (should NOT fail)'	'FAIL (should NOT fail)'	'FAIL (should NOT fail)'	'FAIL (should NOT fail)'	'true'	'true'	'true'	'FAIL (should NOT fail)'	'FAIL (should NOT fail)'	'FAIL (should NOT fail)'	'true'	'FAIL (should NOT fail)'	'FAIL (should NOT fail)'	'true'	'true'	'FAIL (should NOT fail)'	'FAIL (should NOT fail)'	'true'
'GDP-L-fucose synthesis'	'true'	'true'	'true'	'true'	'true'	'true'	'true'	'true'	'true'	'true'	'true'	'true'	'true'	'true'	'true'	'true'	'true'	'true'	'true'	'true'	'true'	'true'	'true'	'true'	'true'	'true'	'true'	'true'	'true'	'true'	'true'	'true'
'Mannose degradation (to fructose-6-phosphate)'	'FAIL (should NOT fail)'	'true'	'FAIL (should NOT fail)'	'FAIL (should NOT fail)'	'true'	'true'	'true'	'true'	'true'	'true'	'FAIL (should NOT fail)'	'true'	'FAIL (should NOT fail)'	'true'	'FAIL (should NOT fail)'	'FAIL (should NOT fail)'	'true'	'true'	'FAIL (should NOT fail)'	'true'	'true'	'true'	'FAIL (should NOT fail)'	'FAIL (should NOT fail)'	'true'	'true'	'FAIL (should NOT fail)'	'FAIL (should NOT fail)'	'true'	'true'	'true'	'true'
'GDP-mannose synthesis'	'true'	'FAIL (should NOT fail)'	'true'	'true'	'true'	'true'	'true'	'true'	'true'	'true'	'true'	'true'	'FAIL (should NOT fail)'	'FAIL (should NOT fail)'	'true'	'true'	'true'	'true'	'true'	'true'	'true'	'true'	'true'	'true'	'true'	'true'	'true'	'true'	'true'	'true'	'true'	'true'
'UDP-N-acetyl D-galactosamine synthesis'	'true'	'FAIL (should NOT fail)'	'FAIL (should NOT fail)'	'FAIL (should NOT fail)'	'FAIL (should NOT fail)'	'true'	'FAIL (should NOT fail)'	'FAIL (should NOT fail)'	'FAIL (should NOT fail)'	'FAIL (should NOT fail)'	'FAIL (should NOT fail)'	'FAIL (should NOT fail)'	'FAIL (should NOT fail)'	'FAIL (should NOT fail)'	'FAIL (should NOT fail)'	'FAIL (should NOT fail)'	'FAIL (should NOT fail)'	'FAIL (should NOT fail)'	'FAIL (should NOT fail)'	'FAIL (should NOT fail)'	'true'	'FAIL (should NOT fail)'	'FAIL (should NOT fail)'	'FAIL (should NOT fail)'	'FAIL (should NOT fail)'	'FAIL (should NOT fail)'	'FAIL (should NOT fail)'	'FAIL (should NOT fail)'	'FAIL (should NOT fail)'	'FAIL (should NOT fail)'	'FAIL (should NOT fail)'	'FAIL (should NOT fail)'
'CMP-N-acetylneuraminate synthesis'	'FAIL (should NOT fail)'	'FAIL (should NOT fail)'	'FAIL (should NOT fail)'	'FAIL (should NOT fail)'	'FAIL (should NOT fail)'	'true'	'FAIL (should NOT fail)'	'FAIL (should NOT fail)'	'FAIL (should NOT fail)'	'FAIL (should NOT fail)'	'FAIL (should NOT fail)'	'FAIL (should NOT fail)'	'FAIL (should NOT fail)'	'FAIL (should NOT fail)'	'FAIL (should NOT fail)'	'FAIL (should NOT fail)'	'FAIL (should NOT fail)'	'FAIL (should NOT fail)'	'FAIL (should NOT fail)'	'FAIL (should NOT fail)'	'true'	'FAIL (should NOT fail)'	'FAIL (should NOT fail)'	'FAIL (should NOT fail)'	'FAIL (should NOT fail)'	'FAIL (should NOT fail)'	'FAIL (should NOT fail)'	'FAIL (should NOT fail)'	'FAIL (should NOT fail)'	'FAIL (should NOT fail)'	'FAIL (should NOT fail)'	'FAIL (should NOT fail)'
'N-Acetylglucosamine synthesis'	'FAIL (should NOT fail)'	'FAIL (should NOT fail)'	'FAIL (should NOT fail)'	'FAIL (should NOT fail)'	'FAIL (should NOT fail)'	'true'	'FAIL (should NOT fail)'	'FAIL (should NOT fail)'	'FAIL (should NOT fail)'	'FAIL (should NOT fail)'	'FAIL (should NOT fail)'	'FAIL (should NOT fail)'	'FAIL (should NOT fail)'	'FAIL (should NOT fail)'	'FAIL (should NOT fail)'	'FAIL (should NOT fail)'	'FAIL (should NOT fail)'	'FAIL (should NOT fail)'	'FAIL (should NOT fail)'	'FAIL (should NOT fail)'	'true'	'FAIL (should NOT fail)'	'FAIL (should NOT fail)'	'FAIL (should NOT fail)'	'FAIL (should NOT fail)'	'FAIL (should NOT fail)'	'FAIL (should NOT fail)'	'FAIL (should NOT fail)'	'FAIL (should NOT fail)'	'FAIL (should NOT fail)'	'FAIL (should NOT fail)'	'FAIL (should NOT fail)'
'Glucuronate synthesis (via inositol)'	'FAIL (should NOT fail)'	'FAIL (should NOT fail)'	'FAIL (should NOT fail)'	'FAIL (should NOT fail)'	'FAIL (should NOT fail)'	'FAIL (should NOT fail)'	'FAIL (should NOT fail)'	'FAIL (should NOT fail)'	'FAIL (should NOT fail)'	'FAIL (should NOT fail)'	'FAIL (should NOT fail)'	'FAIL (should NOT fail)'	'true'	'true'	'FAIL (should NOT fail)'	'FAIL (should NOT fail)'	'FAIL (should NOT fail)'	'FAIL (should NOT fail)'	'FAIL (should NOT fail)'	'FAIL (should NOT fail)'	'FAIL (should NOT fail)'	'FAIL (should NOT fail)'	'FAIL (should NOT fail)'	'FAIL (should NOT fail)'	'FAIL (should NOT fail)'	'FAIL (should NOT fail)'	'FAIL (should NOT fail)'	'FAIL (should NOT fail)'	'FAIL (should NOT fail)'	'FAIL (should NOT fail)'	'FAIL (should NOT fail)'	'FAIL (should NOT fail)'
'Glucuronate synthesis (via udp-glucose)'	'FAIL (should NOT fail)'	'FAIL (should NOT fail)'	'FAIL (should NOT fail)'	'FAIL (should NOT fail)'	'FAIL (should NOT fail)'	'FAIL (should NOT fail)'	'FAIL (should NOT fail)'	'FAIL (should NOT fail)'	'FAIL (should NOT fail)'	'FAIL (should NOT fail)'	'FAIL (should NOT fail)'	'FAIL (should NOT fail)'	'true'	'true'	'FAIL (should NOT fail)'	'FAIL (should NOT fail)'	'FAIL (should NOT fail)'	'FAIL (should NOT fail)'	'FAIL (should NOT fail)'	'FAIL (should NOT fail)'	'FAIL (should NOT fail)'	'FAIL (should NOT fail)'	'FAIL (should NOT fail)'	'FAIL (should NOT fail)'	'FAIL (should NOT fail)'	'FAIL (should NOT fail)'	'FAIL (should NOT fail)'	'FAIL (should NOT fail)'	'FAIL (should NOT fail)'	'FAIL (should NOT fail)'	'FAIL (should NOT fail)'	'FAIL (should NOT fail)'
'Synthesis of acetone'	'FAIL (should NOT fail)'	'FAIL (should NOT fail)'	'FAIL (should NOT fail)'	'FAIL (should NOT fail)'	'FAIL (should NOT fail)'	'FAIL (should NOT fail)'	'FAIL (should NOT fail)'	'FAIL (should NOT fail)'	'FAIL (should NOT fail)'	'FAIL (should NOT fail)'	'FAIL (should NOT fail)'	'FAIL (should NOT fail)'	'FAIL (should NOT fail)'	'FAIL (should NOT fail)'	'FAIL (should NOT fail)'	'FAIL (should NOT fail)'	'FAIL (should NOT fail)'	'FAIL (should NOT fail)'	'FAIL (should NOT fail)'	'FAIL (should NOT fail)'	'FAIL (should NOT fail)'	'FAIL (should NOT fail)'	'FAIL (should NOT fail)'	'FAIL (should NOT fail)'	'FAIL (should NOT fail)'	'FAIL (should NOT fail)'	'FAIL (should NOT fail)'	'FAIL (should NOT fail)'	'FAIL (should NOT fail)'	'FAIL (should NOT fail)'	'FAIL (should NOT fail)'	'FAIL (should NOT fail)'
'(R)-3-Hydroxybutanoate synthesis'	'FAIL (should NOT fail)'	'FAIL (should NOT fail)'	'FAIL (should NOT fail)'	'FAIL (should NOT fail)'	'FAIL (should NOT fail)'	'true'	'true'	'FAIL (should NOT fail)'	'FAIL (should NOT fail)'	'FAIL (should NOT fail)'	'FAIL (should NOT fail)'	'FAIL (should NOT fail)'	'FAIL (should NOT fail)'	'FAIL (should NOT fail)'	'FAIL (should NOT fail)'	'FAIL (should NOT fail)'	'FAIL (should NOT fail)'	'FAIL (should NOT fail)'	'FAIL (should NOT fail)'	'FAIL (should NOT fail)'	'true'	'FAIL (should NOT fail)'	'FAIL (should NOT fail)'	'FAIL (should NOT fail)'	'true'	'FAIL (should NOT fail)'	'FAIL (should NOT fail)'	'FAIL (should NOT fail)'	'FAIL (should NOT fail)'	'FAIL (should NOT fail)'	'FAIL (should NOT fail)'	'FAIL (should NOT fail)'
'Synthesis of inositol'	'FAIL (should NOT fail)'	'FAIL (should NOT fail)'	'FAIL (should NOT fail)'	'FAIL (should NOT fail)'	'FAIL (should NOT fail)'	'FAIL (should NOT fail)'	'FAIL (should NOT fail)'	'true'	'true'	'true'	'FAIL (should NOT fail)'	'true'	'true'	'FAIL (should NOT fail)'	'FAIL (should NOT fail)'	'FAIL (should NOT fail)'	'true'	'true'	'true'	'FAIL (should NOT fail)'	'FAIL (should NOT fail)'	'FAIL (should NOT fail)'	'FAIL (should NOT fail)'	'FAIL (should NOT fail)'	'FAIL (should NOT fail)'	'FAIL (should NOT fail)'	'true'	'FAIL (should NOT fail)'	'true'	'FAIL (should NOT fail)'	'FAIL (should NOT fail)'	'FAIL (should NOT fail)'
'Inositol as input for glucuronate-xylulose pathway'	'FAIL (should NOT fail)'	'FAIL (should NOT fail)'	'FAIL (should NOT fail)'	'FAIL (should NOT fail)'	'FAIL (should NOT fail)'	'FAIL (should NOT fail)'	'FAIL (should NOT fail)'	'FAIL (should NOT fail)'	'FAIL (should NOT fail)'	'FAIL (should NOT fail)'	'FAIL (should NOT fail)'	'FAIL (should NOT fail)'	'FAIL (should NOT fail)'	'FAIL (should NOT fail)'	'FAIL (should NOT fail)'	'FAIL (should NOT fail)'	'FAIL (should NOT fail)'	'FAIL (should NOT fail)'	'FAIL (should NOT fail)'	'FAIL (should NOT fail)'	'FAIL (should NOT fail)'	'FAIL (should NOT fail)'	'FAIL (should NOT fail)'	'FAIL (should NOT fail)'	'FAIL (should NOT fail)'	'FAIL (should NOT fail)'	'FAIL (should NOT fail)'	'FAIL (should NOT fail)'	'FAIL (should NOT fail)'	'FAIL (should NOT fail)'	'FAIL (should NOT fail)'	'FAIL (should NOT fail)'
'Synthesis of phosphatidylinositol from inositol'	'true'	'true'	'true'	'true'	'true'	'true'	'true'	'true'	'true'	'true'	'true'	'true'	'true'	'true'	'true'	'true'	'true'	'true'	'true'	'true'	'true'	'true'	'true'	'true'	'true'	'true'	'true'	'true'	'true'	'true'	'true'	'true'
'Conversion of 1-phosphatidyl-1D-myo-inositol 4,5-bisphosphate to 1D-myo-inositol 1,4,5-trisphosphate'	'true'	'true'	'true'	'true'	'true'	'true'	'true'	'true'	'true'	'true'	'true'	'true'	'true'	'true'	'true'	'true'	'true'	'true'	'true'	'true'	'true'	'true'	'true'	'true'	'true'	'true'	'true'	'true'	'true'	'true'	'true'	'true'
'Starch degradation'	'FAIL (should NOT fail)'	'FAIL (should NOT fail)'	'true'	'FAIL (should NOT fail)'	'FAIL (should NOT fail)'	'FAIL (should NOT fail)'	'true'	'true'	'FAIL (should NOT fail)'	'true'	'FAIL (should NOT fail)'	'true'	'FAIL (should NOT fail)'	'FAIL (should NOT fail)'	'FAIL (should NOT fail)'	'FAIL (should NOT fail)'	'FAIL (should NOT fail)'	'true'	'FAIL (should NOT fail)'	'FAIL (should NOT fail)'	'true'	'FAIL (should NOT fail)'	'FAIL (should NOT fail)'	'true'	'true'	'FAIL (should NOT fail)'	'FAIL (should NOT fail)'	'FAIL (should NOT fail)'	'true'	'true'	'true'	'FAIL (should NOT fail)'
'Link between glyoxylate metabolism and pentose phosphate pathway (Xylulose to glycolate)'	'true'	'true'	'true'	'true'	'true'	'true'	'true'	'true'	'true'	'true'	'true'	'true'	'true'	'true'	'true'	'true'	'true'	'true'	'true'	'true'	'true'	'true'	'true'	'true'	'true'	'true'	'true'	'true'	'true'	'true'	'true'	'true'
'Synthesis of methylglyoxal'	'true'	'true'	'true'	'true'	'true'	'true'	'true'	'true'	'true'	'true'	'true'	'true'	'true'	'true'	'true'	'true'	'true'	'true'	'true'	'true'	'true'	'true'	'true'	'true'	'true'	'true'	'true'	'true'	'true'	'true'	'true'	'true'
'Alanine synthesis'	'FAIL (should NOT fail)'	'FAIL (should NOT fail)'	'FAIL (should NOT fail)'	'FAIL (should NOT fail)'	'FAIL (should NOT fail)'	'FAIL (should NOT fail)'	'FAIL (should NOT fail)'	'FAIL (should NOT fail)'	'FAIL (should NOT fail)'	'FAIL (should NOT fail)'	'FAIL (should NOT fail)'	'FAIL (should NOT fail)'	'FAIL (should NOT fail)'	'FAIL (should NOT fail)'	'FAIL (should NOT fail)'	'FAIL (should NOT fail)'	'FAIL (should NOT fail)'	'FAIL (should NOT fail)'	'FAIL (should NOT fail)'	'FAIL (should NOT fail)'	'FAIL (should NOT fail)'	'FAIL (should NOT fail)'	'FAIL (should NOT fail)'	'FAIL (should NOT fail)'	'FAIL (should NOT fail)'	'FAIL (should NOT fail)'	'FAIL (should NOT fail)'	'FAIL (should NOT fail)'	'FAIL (should NOT fail)'	'FAIL (should NOT fail)'	'FAIL (should NOT fail)'	'FAIL (should NOT fail)'
'Alanine degradation'	'true'	'FAIL (should NOT fail)'	'FAIL (should NOT fail)'	'FAIL (should NOT fail)'	'true'	'FAIL (should NOT fail)'	'true'	'FAIL (should NOT fail)'	'FAIL (should NOT fail)'	'FAIL (should NOT fail)'	'FAIL (should NOT fail)'	'FAIL (should NOT fail)'	'true'	'true'	'FAIL (should NOT fail)'	'FAIL (should NOT fail)'	'FAIL (should NOT fail)'	'FAIL (should NOT fail)'	'FAIL (should NOT fail)'	'FAIL (should NOT fail)'	'true'	'FAIL (should NOT fail)'	'true'	'FAIL (should NOT fail)'	'FAIL (should NOT fail)'	'FAIL (should NOT fail)'	'FAIL (should NOT fail)'	'FAIL (should NOT fail)'	'FAIL (should NOT fail)'	'FAIL (should NOT fail)'	'FAIL (should NOT fail)'	'FAIL (should NOT fail)'
'Synthesis of alanine from glutamine'	'true'	'true'	'FAIL (should NOT fail)'	'FAIL (should NOT fail)'	'FAIL (should NOT fail)'	'FAIL (should NOT fail)'	'FAIL (should NOT fail)'	'FAIL (should NOT fail)'	'true'	'true'	'FAIL (should NOT fail)'	'FAIL (should NOT fail)'	'true'	'true'	'FAIL (should NOT fail)'	'FAIL (should NOT fail)'	'true'	'FAIL (should NOT fail)'	'FAIL (should NOT fail)'	'true'	'FAIL (should NOT fail)'	'true'	'FAIL (should NOT fail)'	'true'	'FAIL (should NOT fail)'	'FAIL (should NOT fail)'	'FAIL (should NOT fail)'	'FAIL (should NOT fail)'	'true'	'true'	'FAIL (should NOT fail)'	'true'
'Arginine synthesis'	'FAIL (should NOT fail)'	'FAIL (should NOT fail)'	'FAIL (should NOT fail)'	'FAIL (should NOT fail)'	'FAIL (should NOT fail)'	'FAIL (should NOT fail)'	'FAIL (should NOT fail)'	'FAIL (should NOT fail)'	'FAIL (should NOT fail)'	'FAIL (should NOT fail)'	'FAIL (should NOT fail)'	'FAIL (should NOT fail)'	'FAIL (should NOT fail)'	'FAIL (should NOT fail)'	'FAIL (should NOT fail)'	'FAIL (should NOT fail)'	'FAIL (should NOT fail)'	'FAIL (should NOT fail)'	'FAIL (should NOT fail)'	'FAIL (should NOT fail)'	'FAIL (should NOT fail)'	'FAIL (should NOT fail)'	'FAIL (should NOT fail)'	'FAIL (should NOT fail)'	'FAIL (should NOT fail)'	'FAIL (should NOT fail)'	'FAIL (should NOT fail)'	'FAIL (should NOT fail)'	'FAIL (should NOT fail)'	'FAIL (should NOT fail)'	'FAIL (should NOT fail)'	'FAIL (should NOT fail)'
'Arginine degradation'	'FAIL (should NOT fail)'	'FAIL (should NOT fail)'	'FAIL (should NOT fail)'	'FAIL (should NOT fail)'	'FAIL (should NOT fail)'	'FAIL (should NOT fail)'	'FAIL (should NOT fail)'	'FAIL (should NOT fail)'	'FAIL (should NOT fail)'	'FAIL (should NOT fail)'	'FAIL (should NOT fail)'	'FAIL (should NOT fail)'	'FAIL (should NOT fail)'	'FAIL (should NOT fail)'	'FAIL (should NOT fail)'	'FAIL (should NOT fail)'	'FAIL (should NOT fail)'	'FAIL (should NOT fail)'	'FAIL (should NOT fail)'	'FAIL (should NOT fail)'	'FAIL (should NOT fail)'	'FAIL (should NOT fail)'	'FAIL (should NOT fail)'	'FAIL (should NOT fail)'	'FAIL (should NOT fail)'	'FAIL (should NOT fail)'	'FAIL (should NOT fail)'	'FAIL (should NOT fail)'	'FAIL (should NOT fail)'	'FAIL (should NOT fail)'	'FAIL (should NOT fail)'	'FAIL (should NOT fail)'
'Synthesis of arginine from glutamine'	'FAIL (should NOT fail)'	'FAIL (should NOT fail)'	'FAIL (should NOT fail)'	'FAIL (should NOT fail)'	'FAIL (should NOT fail)'	'FAIL (should NOT fail)'	'true'	'FAIL (should NOT fail)'	'FAIL (should NOT fail)'	'FAIL (should NOT fail)'	'FAIL (should NOT fail)'	'FAIL (should NOT fail)'	'FAIL (should NOT fail)'	'true'	'FAIL (should NOT fail)'	'FAIL (should NOT fail)'	'FAIL (should NOT fail)'	'FAIL (should NOT fail)'	'FAIL (should NOT fail)'	'FAIL (should NOT fail)'	'FAIL (should NOT fail)'	'FAIL (should NOT fail)'	'FAIL (should NOT fail)'	'FAIL (should NOT fail)'	'true'	'FAIL (should NOT fail)'	'FAIL (should NOT fail)'	'FAIL (should NOT fail)'	'FAIL (should NOT fail)'	'FAIL (should NOT fail)'	'FAIL (should NOT fail)'	'FAIL (should NOT fail)'
'Synthesis of nitric oxide from arginine'	'FAIL (should NOT fail)'	'FAIL (should NOT fail)'	'FAIL (should NOT fail)'	'FAIL (should NOT fail)'	'FAIL (should NOT fail)'	'FAIL (should NOT fail)'	'FAIL (should NOT fail)'	'FAIL (should NOT fail)'	'FAIL (should NOT fail)'	'FAIL (should NOT fail)'	'FAIL (should NOT fail)'	'FAIL (should NOT fail)'	'FAIL (should NOT fail)'	'FAIL (should NOT fail)'	'FAIL (should NOT fail)'	'FAIL (should NOT fail)'	'FAIL (should NOT fail)'	'FAIL (should NOT fail)'	'FAIL (should NOT fail)'	'FAIL (should NOT fail)'	'FAIL (should NOT fail)'	'FAIL (should NOT fail)'	'FAIL (should NOT fail)'	'FAIL (should NOT fail)'	'FAIL (should NOT fail)'	'FAIL (should NOT fail)'	'true'	'FAIL (should NOT fail)'	'FAIL (should NOT fail)'	'FAIL (should NOT fail)'	'FAIL (should NOT fail)'	'FAIL (should NOT fail)'
'Synthesis of aspartate from glutamine'	'FAIL (should NOT fail)'	'true'	'FAIL (should NOT fail)'	'FAIL (should NOT fail)'	'FAIL (should NOT fail)'	'FAIL (should NOT fail)'	'FAIL (should NOT fail)'	'FAIL (should NOT fail)'	'true'	'true'	'FAIL (should NOT fail)'	'FAIL (should NOT fail)'	'true'	'true'	'FAIL (should NOT fail)'	'FAIL (should NOT fail)'	'true'	'FAIL (should NOT fail)'	'FAIL (should NOT fail)'	'FAIL (should NOT fail)'	'FAIL (should NOT fail)'	'true'	'FAIL (should NOT fail)'	'true'	'FAIL (should NOT fail)'	'FAIL (should NOT fail)'	'FAIL (should NOT fail)'	'FAIL (should NOT fail)'	'true'	'true'	'FAIL (should NOT fail)'	'FAIL (should NOT fail)'
'Synthesis of creatine from arginine'	'FAIL (should NOT fail)'	'FAIL (should NOT fail)'	'FAIL (should NOT fail)'	'true'	'true'	'FAIL (should NOT fail)'	'true'	'FAIL (should NOT fail)'	'true'	'FAIL (should NOT fail)'	'true'	'true'	'true'	'true'	'FAIL (should NOT fail)'	'FAIL (should NOT fail)'	'true'	'true'	'true'	'FAIL (should NOT fail)'	'FAIL (should NOT fail)'	'true'	'true'	'true'	'true'	'FAIL (should NOT fail)'	'FAIL (should NOT fail)'	'true'	'true'	'true'	'FAIL (should NOT fail)'	'FAIL (should NOT fail)'
'Asparagine synthesis'	'FAIL (should NOT fail)'	'FAIL (should NOT fail)'	'FAIL (should NOT fail)'	'FAIL (should NOT fail)'	'FAIL (should NOT fail)'	'FAIL (should NOT fail)'	'FAIL (should NOT fail)'	'FAIL (should NOT fail)'	'FAIL (should NOT fail)'	'FAIL (should NOT fail)'	'FAIL (should NOT fail)'	'FAIL (should NOT fail)'	'FAIL (should NOT fail)'	'FAIL (should NOT fail)'	'FAIL (should NOT fail)'	'FAIL (should NOT fail)'	'FAIL (should NOT fail)'	'FAIL (should NOT fail)'	'FAIL (should NOT fail)'	'FAIL (should NOT fail)'	'FAIL (should NOT fail)'	'FAIL (should NOT fail)'	'FAIL (should NOT fail)'	'FAIL (should NOT fail)'	'FAIL (should NOT fail)'	'FAIL (should NOT fail)'	'FAIL (should NOT fail)'	'FAIL (should NOT fail)'	'FAIL (should NOT fail)'	'FAIL (should NOT fail)'	'FAIL (should NOT fail)'	'FAIL (should NOT fail)'
'Asparagine degradation'	'FAIL (should NOT fail)'	'FAIL (should NOT fail)'	'FAIL (should NOT fail)'	'FAIL (should NOT fail)'	'FAIL (should NOT fail)'	'FAIL (should NOT fail)'	'FAIL (should NOT fail)'	'FAIL (should NOT fail)'	'FAIL (should NOT fail)'	'FAIL (should NOT fail)'	'FAIL (should NOT fail)'	'FAIL (should NOT fail)'	'FAIL (should NOT fail)'	'true'	'FAIL (should NOT fail)'	'FAIL (should NOT fail)'	'FAIL (should NOT fail)'	'FAIL (should NOT fail)'	'FAIL (should NOT fail)'	'FAIL (should NOT fail)'	'FAIL (should NOT fail)'	'FAIL (should NOT fail)'	'FAIL (should NOT fail)'	'FAIL (should NOT fail)'	'FAIL (should NOT fail)'	'FAIL (should NOT fail)'	'FAIL (should NOT fail)'	'FAIL (should NOT fail)'	'FAIL (should NOT fail)'	'FAIL (should NOT fail)'	'FAIL (should NOT fail)'	'FAIL (should NOT fail)'
'Aspartate synthesis'	'FAIL (should NOT fail)'	'FAIL (should NOT fail)'	'FAIL (should NOT fail)'	'FAIL (should NOT fail)'	'FAIL (should NOT fail)'	'FAIL (should NOT fail)'	'FAIL (should NOT fail)'	'FAIL (should NOT fail)'	'FAIL (should NOT fail)'	'FAIL (should NOT fail)'	'FAIL (should NOT fail)'	'FAIL (should NOT fail)'	'true'	'FAIL (should NOT fail)'	'FAIL (should NOT fail)'	'FAIL (should NOT fail)'	'FAIL (should NOT fail)'	'FAIL (should NOT fail)'	'FAIL (should NOT fail)'	'FAIL (should NOT fail)'	'FAIL (should NOT fail)'	'FAIL (should NOT fail)'	'FAIL (should NOT fail)'	'FAIL (should NOT fail)'	'FAIL (should NOT fail)'	'FAIL (should NOT fail)'	'FAIL (should NOT fail)'	'FAIL (should NOT fail)'	'FAIL (should NOT fail)'	'FAIL (should NOT fail)'	'FAIL (should NOT fail)'	'FAIL (should NOT fail)'
'Aspartate degradation'	'FAIL (should NOT fail)'	'true'	'FAIL (should NOT fail)'	'FAIL (should NOT fail)'	'FAIL (should NOT fail)'	'FAIL (should NOT fail)'	'FAIL (should NOT fail)'	'FAIL (should NOT fail)'	'FAIL (should NOT fail)'	'FAIL (should NOT fail)'	'FAIL (should NOT fail)'	'true'	'true'	'true'	'FAIL (should NOT fail)'	'FAIL (should NOT fail)'	'FAIL (should NOT fail)'	'FAIL (should NOT fail)'	'FAIL (should NOT fail)'	'FAIL (should NOT fail)'	'true'	'FAIL (should NOT fail)'	'FAIL (should NOT fail)'	'FAIL (should NOT fail)'	'FAIL (should NOT fail)'	'FAIL (should NOT fail)'	'FAIL (should NOT fail)'	'FAIL (should NOT fail)'	'FAIL (should NOT fail)'	'true'	'true'	'FAIL (should NOT fail)'
'Conversion of aspartate to arginine'	'true'	'true'	'true'	'FAIL (should NOT fail)'	'FAIL (should NOT fail)'	'true'	'true'	'true'	'true'	'true'	'true'	'FAIL (should NOT fail)'	'true'	'true'	'true'	'FAIL (should NOT fail)'	'true'	'FAIL (should NOT fail)'	'true'	'FAIL (should NOT fail)'	'true'	'true'	'FAIL (should NOT fail)'	'true'	'true'	'true'	'FAIL (should NOT fail)'	'true'	'true'	'true'	'FAIL (should NOT fail)'	'true'
'Conversion of aspartate to beta-alanine'	'FAIL (should NOT fail)'	'FAIL (should NOT fail)'	'FAIL (should NOT fail)'	'FAIL (should NOT fail)'	'true'	'FAIL (should NOT fail)'	'FAIL (should NOT fail)'	'FAIL (should NOT fail)'	'FAIL (should NOT fail)'	'FAIL (should NOT fail)'	'FAIL (should NOT fail)'	'FAIL (should NOT fail)'	'FAIL (should NOT fail)'	'FAIL (should NOT fail)'	'FAIL (should NOT fail)'	'FAIL (should NOT fail)'	'FAIL (should NOT fail)'	'FAIL (should NOT fail)'	'FAIL (should NOT fail)'	'FAIL (should NOT fail)'	'FAIL (should NOT fail)'	'FAIL (should NOT fail)'	'FAIL (should NOT fail)'	'FAIL (should NOT fail)'	'FAIL (should NOT fail)'	'FAIL (should NOT fail)'	'FAIL (should NOT fail)'	'FAIL (should NOT fail)'	'FAIL (should NOT fail)'	'FAIL (should NOT fail)'	'FAIL (should NOT fail)'	'FAIL (should NOT fail)'
'Conversion of asparate to asparagine'	'FAIL (should NOT fail)'	'FAIL (should NOT fail)'	'FAIL (should NOT fail)'	'FAIL (should NOT fail)'	'true'	'FAIL (should NOT fail)'	'FAIL (should NOT fail)'	'FAIL (should NOT fail)'	'FAIL (should NOT fail)'	'FAIL (should NOT fail)'	'FAIL (should NOT fail)'	'FAIL (should NOT fail)'	'FAIL (should NOT fail)'	'FAIL (should NOT fail)'	'FAIL (should NOT fail)'	'FAIL (should NOT fail)'	'FAIL (should NOT fail)'	'true'	'FAIL (should NOT fail)'	'FAIL (should NOT fail)'	'FAIL (should NOT fail)'	'true'	'FAIL (should NOT fail)'	'FAIL (should NOT fail)'	'FAIL (should NOT fail)'	'FAIL (should NOT fail)'	'FAIL (should NOT fail)'	'true'	'true'	'true'	'FAIL (should NOT fail)'	'FAIL (should NOT fail)'
[truncated: 133 more rows]
