# Supplementary material for: StanDep: Capturing transcriptomic variability improves context-specific metabolic models
Source: PLoS Comput Biol. 2020 May 12;16(5):e1007764. doi: 10.1371/journal.pcbi.1007764 (PMC7244210; doi:10.1371/journal.pcbi.1007764)
Supplement: S2 Table — (XLSX) [file pcbi.1007764.s003.xlsx]

## Sheet: Sheet1
Metabolite id	Stoichiometry
ala_L[c]	-0.605517
arg_L[c]	-0.391409
asn_L[c]	-0.333058
asp_L[c]	-0.268819
cys_L[c]	-0.163008
gln_L[c]	-0.328323
glu_L[c]	-0.399086
gly[c]	-0.519189
his_L[c]	-0.142193
ile_L[c]	-0.329295
leu_L[c]	-0.564887
lys_L[c]	-0.571107
met_L[c]	-0.13315
phe_L[c]	-0.175785
pro_L[c]	-0.244576
ser_L[c]	-0.397297
thr_L[c]	-0.389164
trp_L[c]	-0.0412074
tyr_L[c]	-0.154513
val_L[c]	-0.397114
damp[c]	-0.0135651
dcmp[c]	-0.00907396
dgmp[c]	-0.00907396
dtmp[c]	-0.0135651
cmp[c]	-0.0301215
gmp[c]	-0.0502938
ump[c]	-0.056957
amp[c]	-0.0301215
glygn2[c]	-0.340694
sphmyln_hs[c]	-0.00917677
chsterol[c]	-0.0262193
xolest2_hs[c]	-0.0222864
mag_hs[c]	-0.00376903
dag_hs[c]	-0.00376903
pail_hs[c]	-0.00983225
pe_hs[c]	-0.0442451
ps_hs[c]	-0.0150761
pchol_hs[c]	-0.0471948
lpchol_hs[c]	-0.00327742
pa_hs[c]	-0.0301522
hdcea[c]	-0.00297812
hdca[c]	-0.0074453
ocdcea[c]	-0.0252238
ocdca[c]	-0.00446718
ptrc[c]	-0.0014
spmd[c]	-0.016
sprm[c]	-0.006
gthrd[c]	-0.01
nad[c]	-0.003
nadp[c]	-0.0003
paps[c]	-0.0025
thbpt[c]	-7e-05
crn[c]	-0.02
atp[c]	-30
adp[c]	30
pi[c]	30
h2o[c]	-30
h[c]	30
q10[m]	-4.86483e-05
clpn_hs[c]	-0.00196645
